# Supplementary material for: Induced proximity to PML protects TDP-43 from aggregation via SUMO–ubiquitin networks
Source: Nat Chem Biol. 2025 Apr 17;21(9):1408–19. doi: 10.1038/s41589-025-01886-4 (PMC12394070; doi:10.1038/s41589-025-01886-4)
Supplement: Supplementary file 3 — Summary of MS data shown in Fig. 2 and Extended Data Fig. 2. [file 41589_2025_1886_MOESM3_ESM.xlsx]

## Sheet: Suppl. Data 1
Measured values												Imputated values: Imputation was only performed when intensities were measured in all three replicates of the indicated numerator																															Statistical analysis based on measured values
Measured LFQ intensities												Imputation WT/EV						Imputation 1S/WT						Imputation 4S/WT
LFQ intensity EV1	LFQ intensity EV2	LFQ intensity EV3	LFQ intensity WT_TDP_1	LFQ intensity WT_TDP_2	LFQ intensity WT_TDP_3	LFQ intensity 1S_TDP_1	LFQ intensity 1S_TDP_2	LFQ intensity 1S_TDP_3	LFQ intensity 4S_TDP_1	LFQ intensity 4S_TDP_2	LFQ intensity 4S_TDP_3	LFQ intensity EV1_1	LFQ intensity EV2_1	LFQ intensity EV3_1	LFQ intensity WT_TDP_4	LFQ intensity WT_TDP_5	LFQ intensity WT_TDP_6	LFQ intensity WT_TDP_7	LFQ intensity WT_TDP_8	LFQ intensity WT_TDP_9	LFQ intensity 1S_TDP_7	LFQ intensity 1S_TDP_8	LFQ intensity 1S_TDP_9	LFQ intensity WT_TDP_10	LFQ intensity WT_TDP_11	LFQ intensity WT_TDP_12	LFQ intensity 4S_TDP_7	LFQ intensity 4S_TDP_8	LFQ intensity 4S_TDP_9	Peptides	Razor + unique peptides	Unique peptides	Sequence coverage [%]	Unique + razor sequence coverage [%]	Unique sequence coverage [%]	Mol. weight [kDa]	Q-value	Score	Intensity	MS/MS count	Gene names	Protein names	-log(10) Student's T-test p-value WT/EV	Student's T-test Ratio WT/EV	Sign. enr. in WT	Exclusively enr. in WT	-log(10) Student's T-test p-value 1S/WT	Student's T-test Ratio 1S/WT	Sign. enr. in 1S
NaN	NaN	NaN	22.831	22.5075	23.5261	32.6502	33.5685	33.5772	34.7557	34.3796	34.4336	19.5977	19.7177	20.3056	22.831	22.5075	23.5261	22.831	22.5075	23.5261	32.6502	33.5685	33.5772	22.831	22.5075	23.5261	34.7557	34.3796	34.4336	7	7	4	45.3	45.3	33.7	10.871		180.22	499900000000	150	SUMO2	Small ubiquitin-related modifier 2				3	4.74612	10.3104	+
NaN	NaN	NaN	21.5165	20.377	21.7777	24.5224	24.6776	24.1846	19.7247	20.5755	20.578	19.7037	19.2275	19.1025	21.5165	20.377	21.7777	21.5165	20.377	21.7777	24.5224	24.6776	24.1846	21.5165	20.377	21.7777	19.7247	20.5755	20.578	7	7	7	39.5	39.5	39.5	22.782		32.39	710200000	32	HSPB1	Heat shock protein beta-1				3	2.68955	3.2378	+
NaN	NaN	NaN	21.8419	22.0127	21.8225	23.1173	22.9204	22.6506	19.7617	19.637	19.9269	18.65	19.174	19.8943	21.8419	22.0127	21.8225	21.8419	22.0127	21.8225	23.1173	22.9204	22.6506	21.8419	22.0127	21.8225	19.7617	19.637	19.9269	9	9	8	27.9	27.9	24.4	38.044		73.354	419150000	39	DNAJB1	DnaJ homolog subfamily B member 1				3	2.60604	1.00372	+
24.6612	25.9028	25.7088	29.6179	30.4368	29.6638	31.6877	30.9408	30.6444	29.0767	28.5944	28.265	24.6612	25.9028	25.7088	29.6179	30.4368	29.6638	29.6179	30.4368	29.6638	31.6877	30.9408	30.6444	29.6179	30.4368	29.6638	29.0767	28.5944	28.265	32	23	23	67	55.8	55.8	71.027		323.31	33633000000	172	HSPA6	Heat shock 70 kDa protein 6	3.17672	4.48187	+		1.35536	1.1848	+
NaN	NaN	NaN	21.769	21.8474	22.015	22.3628	21.7869	NaN	NaN	22.2215	NaN	19.3481	19.0178	19.4219	21.769	21.8474	22.015	NaN	NaN	NaN	NaN	NaN	NaN	NaN	NaN	NaN	NaN	NaN	NaN	4	4	1	14.9	14.9	3.1	36.983		7.5659	143470000	12	PPP1CC	Serine/threonine-protein phosphatase PP1-gamma catalytic subunit				3	0.336803	0.197734
NaN	NaN	NaN	20.7033	21.5045	21.0181	21.4119	21.314	21.2437	21.5968	21.2358	NaN	19.7505	18.3312	18.4146	20.7033	21.5045	21.0181	20.7033	21.5045	21.0181	21.4119	21.314	21.2437	NaN	NaN	NaN	NaN	NaN	NaN	3	3	3	9.6	9.6	9.6	51.691		20.01	96345000	17	PPP2R2A	Serine/threonine-protein phosphatase 2A 55 kDa regulatory subunit B alpha isoform				3	0.447818	0.247886
NaN	NaN	NaN	21.5247	21.2925	21.485	21.3304	NaN	21.2841	21.6914	21.7724	21.8397	18.9914	19.1087	18.9153	21.5247	21.2925	21.485	NaN	NaN	NaN	NaN	NaN	NaN	21.5247	21.2925	21.485	21.6914	21.7724	21.8397	2	2	2	9.8	9.8	9.8	40.556		8.6703	68446000	7	RFC3	Replication factor C subunit 3				3	0.567354	-0.126827
NaN	NaN	NaN	21.8983	21.2525	21.4845	21.7069	20.9655	20.9447	21.4523	21.843	21.6898	19.9548	19.5129	18.2598	21.8983	21.2525	21.4845	21.8983	21.2525	21.4845	21.7069	20.9655	20.9447	21.8983	21.2525	21.4845	21.4523	21.843	21.6898	4	4	4	20.3	20.3	20.3	34.208		49.873	154550000	20	RNPS1	RNA-binding protein with serine-rich domain 1				3	0.468067	-0.339418
NaN	NaN	NaN	24.231	24.3403	24.2872	24.8083	24.2815	24.3554	24.4486	23.8575	24.6284	19.2486	20.3314	20.2366	24.231	24.3403	24.2872	24.231	24.3403	24.2872	24.8083	24.2815	24.3554	24.231	24.3403	24.2872	24.4486	23.8575	24.6284	22	1	1	70.2	5.3	5.3	49.895		76.258	658720000	19	TUBA1C	Tubulin alpha-1C chain				3	0.511085	0.195571
NaN	NaN	NaN	22.1401	21.8094	22.1421	22.3362	22.6119	21.901	22.2025	21.9721	21.9337	19.9045	20.2059	18.8506	22.1401	21.8094	22.1421	22.1401	21.8094	22.1421	22.3362	22.6119	21.901	22.1401	21.8094	22.1421	22.2025	21.9721	21.9337	5	5	5	47.4	47.4	47.4	18.998		21.48	188690000	21	SSR4	Translocon-associated protein subunit delta				3	0.465498	0.252525
NaN	NaN	NaN	21.1997	21.0362	21.0972	21.6219	21.3669	21.411	21.1382	21.2165	20.9918	19.2405	19.9392	20.08	21.1997	21.0362	21.0972	21.1997	21.0362	21.0972	21.6219	21.3669	21.411	21.1997	21.0362	21.0972	21.1382	21.2165	20.9918	2	2	2	8.6	8.6	8.6	28.433		4.9719	82480000	13	PSMA3	Proteasome subunit alpha type-3				3	1.74289	0.355533
NaN	NaN	NaN	20.7375	20.9169	20.8778	21.435	21.3776	21.1555	20.6997	20.6524	21.1206	19.4844	20.0732	19.9059	20.7375	20.9169	20.8778	20.7375	20.9169	20.8778	21.435	21.3776	21.1555	20.7375	20.9169	20.8778	20.6997	20.6524	21.1206	4	4	4	15.5	15.5	15.5	34.47		22.41	129790000	23	SLC25A22;SLC25A18	Mitochondrial glutamate carrier 1;Mitochondrial glutamate carrier 2				3	2.04125	0.478589
NaN	NaN	NaN	21.7072	21.5583	21.5265	22.2541	21.8971	21.8649	21.5773	21.3974	21.7167	19.6745	19.4282	18.8142	21.7072	21.5583	21.5265	21.7072	21.5583	21.5265	22.2541	21.8971	21.8649	21.7072	21.5583	21.5265	21.5773	21.3974	21.7167	10	10	10	39.2	39.2	39.2	34.061		69.091	367700000	39	SLC25A11	Mitochondrial 2-oxoglutarate/malate carrier protein				3	1.39335	0.408033
NaN	NaN	NaN	22.2776	21.7544	21.9552	22.211	22.3852	NaN	22.0932	NaN	21.7863	19.287	18.3188	19.892	22.2776	21.7544	21.9552	NaN	NaN	NaN	NaN	NaN	NaN	NaN	NaN	NaN	NaN	NaN	NaN	5	5	5	12	12	12	52.264		11.307	143860000	11	SEC61A1	Protein transport protein Sec61 subunit alpha isoform 1				3	0.618841	0.302378
NaN	NaN	NaN	21.6859	21.625	21.727	22.7643	22.1213	21.9509	NaN	21.9396	21.2701	20.3267	19.4391	19.6547	21.6859	21.625	21.727	21.6859	21.625	21.727	22.7643	22.1213	21.9509	NaN	NaN	NaN	NaN	NaN	NaN	4	4	4	40.7	40.7	40.7	21.943		50.351	174080000	12	TIMM23;TIMM23B	Mitochondrial import inner membrane translocase subunit Tim23;Putative mitochondrial import inner membrane translocase subunit Tim23B				3	1.13028	0.599529
NaN	NaN	NaN	25.5986	23.8836	23.6562	25.333	23.6925	NaN	24.4056	NaN	24.1486	19.3596	19.7918	20.151	25.5986	23.8836	23.6562	NaN	NaN	NaN	NaN	NaN	NaN	NaN	NaN	NaN	NaN	NaN	NaN	8	1	1	24.1	7.2	7.2	49.775		121.34	576980000	12	TUBB8	Tubulin beta-8 chain				3	0.0445855	0.133264
NaN	NaN	NaN	21.9092	21.5231	21.8496	21.8453	21.8645	21.7459	21.8144	21.4894	21.6472	20.024	19.6674	19.8704	21.9092	21.5231	21.8496	21.9092	21.5231	21.8496	21.8453	21.8645	21.7459	21.9092	21.5231	21.8496	21.8144	21.4894	21.6472	12	11	11	16.6	15.7	15.7	94.511		38.533	304330000	30	HSPA4L	Heat shock 70 kDa protein 4L				3	0.174958	0.0579243
NaN	NaN	NaN	23.1105	23.1227	22.8214	23.6453	23.0442	22.746	22.8786	NaN	NaN	20.0579	18.8913	18.5354	23.1105	23.1227	22.8214	23.1105	23.1227	22.8214	23.6453	23.0442	22.746	NaN	NaN	NaN	NaN	NaN	NaN	4	4	4	23.4	23.4	23.4	32.235		80.764	400280000	20	SSR1	Translocon-associated protein subunit alpha				3	0.17006	0.126999
NaN	NaN	NaN	22.724	22.3391	22.5459	23.1057	22.8556	22.9611	22.4796	22.5599	22.0175	19.3308	19.1101	19.1505	22.724	22.3391	22.5459	22.724	22.3391	22.5459	23.1057	22.8556	22.9611	22.724	22.3391	22.5459	22.4796	22.5599	22.0175	4	4	4	14.7	14.7	14.7	39.646		44.87	275050000	29	TIMM50	Mitochondrial import inner membrane translocase subunit TIM50				3	1.52289	0.437778
NaN	NaN	NaN	21.4132	21.3047	21.8149	22.0108	21.7109	21.6956	NaN	21.2829	21.3395	19.7634	19.7206	18.6595	21.4132	21.3047	21.8149	21.4132	21.3047	21.8149	22.0108	21.7109	21.6956	NaN	NaN	NaN	NaN	NaN	NaN	3	3	3	10.9	10.9	10.9	27.978		42	130460000	14	TMEM33	Transmembrane protein 33				3	0.725459	0.294828
NaN	NaN	NaN	21.4951	21.5295	21.726	21.2308	21.0455	21.4719	21.3403	21.3467	21.4518	18.5653	18.7049	20.3418	21.4951	21.5295	21.726	21.4951	21.5295	21.726	21.2308	21.0455	21.4719	21.4951	21.5295	21.726	21.3403	21.3467	21.4518	9	9	9	10.5	10.5	10.5	124.34		28.875	251250000	34	UPF1	Regulator of nonsense transcripts 1				3	1.09955	-0.334137
NaN	NaN	NaN	22.2005	22.1823	22.5968	23.1713	22.8299	22.726	22.0553	22.0313	22.1682	20.3315	20.4628	19.8124	22.2005	22.1823	22.5968	22.2005	22.1823	22.5968	23.1713	22.8299	22.726	22.2005	22.1823	22.5968	22.0553	22.0313	22.1682	5	5	5	18.6	18.6	18.6	32.544		15.282	312630000	22	C2orf47	Uncharacterized protein C2orf47, mitochondrial				3	1.42172	0.582504
NaN	NaN	NaN	21.2862	21.9055	22.011	22.368	21.7604	21.6506	21.5187	21.6512	21.2881	19.9156	18.328	19.9023	21.2862	21.9055	22.011	21.2862	21.9055	22.011	22.368	21.7604	21.6506	21.2862	21.9055	22.011	21.5187	21.6512	21.2881	4	4	4	6.4	6.4	6.4	62.333		8.8547	180730000	22	YTHDF2;YTHDF3	YTH domain-containing family protein 2;YTH domain-containing family protein 3				3	0.2381	0.192086
NaN	NaN	NaN	23.0342	22.6982	22.8529	23.2547	23.12	22.8895	22.5511	22.5771	22.6571	20.4107	18.2289	19.6897	23.0342	22.6982	22.8529	23.0342	22.6982	22.8529	23.2547	23.12	22.8895	23.0342	22.6982	22.8529	22.5511	22.5771	22.6571	6	6	6	38.3	38.3	38.3	34.905		34.895	320120000	32	TMEM165	Transmembrane protein 165				3	0.717442	0.226295
NaN	NaN	NaN	21.4377	21.3682	21.5425	20.6817	21.1365	21.2373	21.2418	20.9994	21.2478	19.1003	20.5275	19.056	21.4377	21.3682	21.5425	21.4377	21.3682	21.5425	20.6817	21.1365	21.2373	21.4377	21.3682	21.5425	21.2418	20.9994	21.2478	4	4	4	5.1	5.1	5.1	78.365		9.1236	116760000	9	CAPRIN1	Caprin-1				3	1.1371	-0.430951
NaN	NaN	NaN	21.4204	21.2193	21.2826	21.5071	21.0343	21.2459	20.7352	21.0483	21.1386	19.5409	19.3429	18.8578	21.4204	21.2193	21.2826	21.4204	21.2193	21.2826	21.5071	21.0343	21.2459	21.4204	21.2193	21.2826	20.7352	21.0483	21.1386	5	5	5	8.3	8.3	8.3	77.672		12.483	174950000	17	NKRF	NF-kappa-B-repressing factor				3	0.109142	-0.0450058
NaN	NaN	NaN	23.9938	23.8073	23.7313	24.2772	24.1566	23.8916	23.6343	23.4733	23.2487	18.746	20.0327	20.9768	23.9938	23.8073	23.7313	23.9938	23.8073	23.7313	24.2772	24.1566	23.8916	23.9938	23.8073	23.7313	23.6343	23.4733	23.2487	11	11	11	48.1	48.1	48.1	31.282		211.47	1592300000	63	SLC25A10	Mitochondrial dicarboxylate carrier				3	0.892977	0.264391
NaN	NaN	NaN	21.0163	21.312	21.0831	21.0356	NaN	21.0943	20.9217	20.5231	NaN	19.4019	19.3616	19.349	21.0163	21.312	21.0831	NaN	NaN	NaN	NaN	NaN	NaN	NaN	NaN	NaN	NaN	NaN	NaN	7	2	2	11.2	2.6	2.6	107.47	0.00098619	3.2234	61386000	6	SAFB2	Scaffold attachment factor B2				3	0.234508	-0.0721957
NaN	NaN	NaN	26.246	25.8082	26.1713	26.5027	26.3077	26.2246	25.5424	25.5328	25.8634	19.4919	19.3906	19.062	26.246	25.8082	26.1713	26.246	25.8082	26.1713	26.5027	26.3077	26.2246	26.246	25.8082	26.1713	25.5424	25.5328	25.8634	11	11	11	36	36	36	53.944		254.27	4189200000	88	SLC16A1	Monocarboxylate transporter 1				3	0.786288	0.269847
NaN	NaN	NaN	21.5716	21.0712	21.1284	21.6282	NaN	21.1085	NaN	20.6269	21.0086	19.6846	19.822	19.0367	21.5716	21.0712	21.1284	NaN	NaN	NaN	NaN	NaN	NaN	NaN	NaN	NaN	NaN	NaN	NaN	3	3	3	35.2	35.2	35.2	15.996		7.6054	87240000	10	CHCHD4	Mitochondrial intermembrane space import and assembly protein 40				3	0.143324	0.111304
NaN	NaN	NaN	21.6994	22.3707	21.6216	21.7017	21.7942	21.9631	21.5268	21.4751	21.3714	19.5113	20.4696	19.2941	21.6994	22.3707	21.6216	21.6994	22.3707	21.6216	21.7017	21.7942	21.9631	21.6994	22.3707	21.6216	21.5268	21.4751	21.3714	2	2	2	25.5	25.5	25.5	10.918		6.076	131600000	11	ATP5J2	ATP synthase subunit f, mitochondrial				3	0.112524	-0.0775496
NaN	NaN	NaN	22.2506	22.2772	22.2781	21.9652	21.6541	21.4473	22.116	21.1277	21.9632	18.5046	20.2367	19.1687	22.2506	22.2772	22.2781	22.2506	22.2772	22.2781	21.9652	21.6541	21.4473	22.2506	22.2772	22.2781	22.116	21.1277	21.9632	5	5	5	29.2	29.2	29.2	27.083		14.245	188110000	19	LIN28B	Protein lin-28 homolog B				3	1.73565	-0.579756
NaN	NaN	NaN	24.3429	24.1518	24.4945	24.9868	24.7713	24.4616	23.9226	23.6466	23.753	19.2641	19.7431	19.3279	24.3429	24.1518	24.4945	24.3429	24.1518	24.4945	24.9868	24.7713	24.4616	24.3429	24.1518	24.4945	23.9226	23.6466	23.753	3	3	3	15.8	15.8	15.8	31.62		57.986	595850000	17	HAX1	HCLS1-associated protein X-1				3	1.06007	0.410166
NaN	NaN	NaN	22.8833	22.5741	23.0597	22.8731	22.7127	22.8468	22.4291	22.1152	NaN	20.0743	19.3746	19.1452	22.8833	22.5741	23.0597	22.8833	22.5741	23.0597	22.8731	22.7127	22.8468	NaN	NaN	NaN	NaN	NaN	NaN	1	1	1	23.7	23.7	23.7	10.143		15.409	207390000	17	HIGD1A	HIG1 domain family member 1A, mitochondrial				3	0.065252	-0.028169
NaN	NaN	NaN	26.4151	26.4517	26.3355	26.0912	26.4064	26.3749	25.6721	25.7608	26.0556	19.4035	20.9036	19.9169	26.4151	26.4517	26.3355	26.4151	26.4517	26.3355	26.0912	26.4064	26.3749	26.4151	26.4517	26.3355	25.6721	25.7608	26.0556	10	8	8	41.2	35.1	35.1	35.196		190.99	6611900000	104	MSI2	RNA-binding protein Musashi homolog 2				3	0.446166	-0.109959
NaN	NaN	NaN	21.0303	20.9976	21.203	21.0748	20.48	20.7344	20.534	20.4578	NaN	19.0961	20.2815	19.3059	21.0303	20.9976	21.203	21.0303	20.9976	21.203	21.0748	20.48	20.7344	NaN	NaN	NaN	NaN	NaN	NaN	4	4	3	6.8	6.8	5.4	63.182		12.95	90849000	13	STAU1	Double-stranded RNA-binding protein Staufen homolog 1				3	0.788487	-0.313862
NaN	NaN	NaN	22.543	21.5472	21.9286	22.2669	21.864	22.1123	21.1399	21.4148	21.653	19.5947	18.7393	20.1932	22.543	21.5472	21.9286	22.543	21.5472	21.9286	22.2669	21.864	22.1123	22.543	21.5472	21.9286	21.1399	21.4148	21.653	5	5	5	13.5	13.5	13.5	54.489		16.05	192590000	20	DHCR7	7-dehydrocholesterol reductase				3	0.0846948	0.0747948
NaN	NaN	NaN	22.8101	22.4205	22.6054	22.9677	22.9796	22.9712	21.5949	22.411	NaN	20.5641	19.5632	19.2654	22.8101	22.4205	22.6054	22.8101	22.4205	22.6054	22.9677	22.9796	22.9712	NaN	NaN	NaN	NaN	NaN	NaN	2	2	2	8.7	8.7	8.7	56.629		68.677	218920000	16	SPNS1	Protein spinster homolog 1				3	1.48492	0.360807
NaN	NaN	NaN	22.7813	22.7385	22.3674	23.0462	22.5752	22.7321	NaN	22.1845	21.7871	20.2163	19.5279	19.3601	22.7813	22.7385	22.3674	22.7813	22.7385	22.3674	23.0462	22.5752	22.7321	NaN	NaN	NaN	NaN	NaN	NaN	3	3	3	6.3	6.3	6.3	67.887		8.5987	218190000	14	TM9SF3	Transmembrane 9 superfamily member 3				3	0.336067	0.155436
NaN	NaN	NaN	22.2328	22.5091	22.1715	21.7853	22.0819	22.0286	21.566	21.8516	21.447	19.9476	19.8387	19.5091	22.2328	22.5091	22.1715	22.2328	22.5091	22.1715	21.7853	22.0819	22.0286	22.2328	22.5091	22.1715	21.566	21.8516	21.447	6	6	6	25.6	25.6	25.6	30.503		31.03	173420000	18	RBM7	RNA-binding protein 7				3	1.15371	-0.339188
NaN	NaN	NaN	20.6737	20.4611	20.4783	21.5308	21.0013	21.0851	NaN	19.8305	NaN	19.737	19.4261	18.7398	20.6737	20.4611	20.4783	20.6737	20.4611	20.4783	21.5308	21.0013	21.0851	NaN	NaN	NaN	NaN	NaN	NaN	4	4	4	10.5	10.5	10.5	51.199		17.067	88572000	12	BAG5	BAG family molecular chaperone regulator 5				3	1.70168	0.667981
NaN	NaN	NaN	21.2407	21.3385	21.5254	22.3601	21.9866	21.5235	NaN	20.6451	NaN	20.5927	19.4353	19.4755	21.2407	21.3385	21.5254	21.2407	21.3385	21.5254	22.3601	21.9866	21.5235	NaN	NaN	NaN	NaN	NaN	NaN	5	5	5	26.6	26.6	26.6	28.147		24.745	140850000	9	MLF2	Myeloid leukemia factor 2				3	1.0809	0.5885
NaN	NaN	NaN	21.6638	21.7395	22.1631	22.0227	21.7163	21.4739	21.1005	NaN	NaN	18.4448	20.0684	20.2429	21.6638	21.7395	22.1631	21.6638	21.7395	22.1631	22.0227	21.7163	21.4739	NaN	NaN	NaN	NaN	NaN	NaN	3	3	3	10.2	10.2	10.2	55.272		36.315	105980000	12	FAM98A	Protein FAM98A				3	0.204975	-0.117874
NaN	NaN	NaN	23.0006	21.8269	21.9068	22.132	NaN	21.6882	21.2692	21.4155	NaN	20.4149	20.7131	20.4502	23.0006	21.8269	21.9068	NaN	NaN	NaN	NaN	NaN	NaN	NaN	NaN	NaN	NaN	NaN	NaN	4	4	4	15.7	15.7	15.7	28.415		24.584	133460000	8	SNRPA1	U2 small nuclear ribonucleoprotein A				3	0.249559	-0.334603
NaN	NaN	NaN	22.6013	22.7884	22.4574	22.3536	22.0813	22.4758	NaN	21.6569	NaN	19.3943	19.6012	19.0141	22.6013	22.7884	22.4574	22.6013	22.7884	22.4574	22.3536	22.0813	22.4758	NaN	NaN	NaN	NaN	NaN	NaN	2	2	2	6.7	6.7	6.7	41.373		21.205	148630000	10	RBFOX2;RBFOX1;RBFOX3	RNA binding protein fox-1 homolog 2;RNA binding protein fox-1 homolog 1;RNA binding protein fox-1 homolog 3				3	0.969005	-0.312169
NaN	NaN	NaN	20.8235	21.3383	21.6328	20.4146	20.6792	20.9818	NaN	NaN	20.3035	19.3321	18.8028	19.1574	20.8235	21.3383	21.6328	20.8235	21.3383	21.6328	20.4146	20.6792	20.9818	NaN	NaN	NaN	NaN	NaN	NaN	3	3	3	3	3	3	140.28		7.9325	78770000	11	ATXN2	Ataxin-2				3	0.930949	-0.572981
NaN	NaN	NaN	22.411	21.9986	22.2677	21.7522	21.2557	21.7098	NaN	21.3776	21.1227	19.465	21.1606	20.3026	22.411	21.9986	22.2677	22.411	21.9986	22.2677	21.7522	21.2557	21.7098	NaN	NaN	NaN	NaN	NaN	NaN	3	3	3	38.4	38.4	38.4	10.135		8.47	150630000	17	SF3B5	Splicing factor 3B subunit 5				3	1.51236	-0.65322
NaN	NaN	NaN	22.099	21.5407	22.0584	21.9495	21.5195	22.0504	NaN	NaN	20.8736	18.8529	19.1542	18.681	22.099	21.5407	22.0584	22.099	21.5407	22.0584	21.9495	21.5195	22.0504	NaN	NaN	NaN	NaN	NaN	NaN	5	5	5	35.2	35.2	35.2	31.938		52.191	175380000	18	ICMT	Protein-S-isoprenylcysteine O-methyltransferase				3	0.0871684	-0.0595322
NaN	NaN	NaN	22.927	22.8748	22.849	22.9636	22.9126	22.8651	21.767	21.7645	21.9962	19.3631	19.4874	19.6056	22.927	22.8748	22.849	22.927	22.8748	22.849	22.9636	22.9126	22.8651	22.927	22.8748	22.849	21.767	21.7645	21.9962	18	18	18	25.9	25.9	25.9	89.13		138.39	940600000	77	ZC3H11A	Zinc finger CCCH domain-containing protein 11A				3	0.341797	0.0301876
NaN	NaN	NaN	24.9474	24.8632	24.8413	24.4497	24.0097	24.542	23.6023	23.8824	23.8243	20.4805	19.7059	19.1845	24.9474	24.8632	24.8413	24.9474	24.8632	24.8413	24.4497	24.0097	24.542	24.9474	24.8632	24.8413	23.6023	23.8824	23.8243	9	9	9	65.1	65.1	65.1	17.163		140.15	1341200000	67	MAGOH;MAGOHB	Protein mago nashi homolog;Protein mago nashi homolog 2				3	1.51834	-0.550156
NaN	NaN	NaN	22.0547	21.7532	22.0755	21.2728	21.348	21.4924	20.7901	NaN	NaN	19.9938	19.4887	19.9358	22.0547	21.7532	22.0755	22.0547	21.7532	22.0755	21.2728	21.348	21.4924	NaN	NaN	NaN	NaN	NaN	NaN	7	7	7	22.2	22.2	22.2	57.543		78.678	141290000	14	SMU1	WD40 repeat-containing protein SMU1;WD40 repeat-containing protein SMU1, N-terminally processed				3	2.06862	-0.590053
NaN	NaN	NaN	22.6852	22.2396	22.2206	21.7319	22.0964	22.3226	21.1933	21.1989	21.1667	20.0537	18.6274	20.1916	22.6852	22.2396	22.2206	22.6852	22.2396	22.2206	21.7319	22.0964	22.3226	22.6852	22.2396	22.2206	21.1933	21.1989	21.1667	7	7	7	14.9	14.9	14.9	78.576		27.154	289270000	19	ZCCHC8	Zinc finger CCHC domain-containing protein 8				3	0.653598	-0.331523
NaN	NaN	NaN	22.7712	22.3682	22.1391	21.9151	21.788	21.7539	20.9384	21.1069	20.8515	18.797	19.4969	21.0811	22.7712	22.3682	22.1391	22.7712	22.3682	22.1391	21.9151	21.788	21.7539	22.7712	22.3682	22.1391	20.9384	21.1069	20.8515	4	3	3	13.8	10.6	10.6	32.688		8.7587	181560000	12	TRA2A	Transformer-2 protein homolog alpha				3	1.47275	-0.607145
NaN	NaN	NaN	22.5851	22.2744	22.3883	21.3225	21.7804	21.7414	NaN	NaN	20.7995	18.8798	20.1632	20.5684	22.5851	22.2744	22.3883	22.5851	22.2744	22.3883	21.3225	21.7804	21.7414	NaN	NaN	NaN	NaN	NaN	NaN	10	10	10	13.9	13.9	13.9	82.875		22.073	213080000	27	ZC3H14	Zinc finger CCCH domain-containing protein 14				3	2.01429	-0.801207
NaN	NaN	NaN	22.1091	22.0946	21.8518	21.6729	21.5014	21.6976	20.4955	20.1568	20.3979	19.6591	19.7035	18.712	22.1091	22.0946	21.8518	22.1091	22.0946	21.8518	21.6729	21.5014	21.6976	22.1091	22.0946	21.8518	20.4955	20.1568	20.3979	8	8	8	10.2	10.2	10.2	117.01		19.777	204060000	20	ZFR	Zinc finger RNA-binding protein				3	1.7195	-0.394554
NaN	NaN	NaN	23.5933	23.2971	23.2863	22.8902	22.8971	22.9342	21.6023	21.8869	21.6687	19.7956	20.0185	18.6763	23.5933	23.2971	23.2863	23.5933	23.2971	23.2863	22.8902	22.8971	22.9342	23.5933	23.2971	23.2863	21.6023	21.8869	21.6687	16	16	16	25.1	25.1	25.1	91.838		110.06	768510000	53	NCBP1	Nuclear cap-binding protein subunit 1				3	2.05634	-0.485087
NaN	NaN	NaN	22.0022	22.2272	21.9159	21.5237	21.5634	21.8554	20.1032	19.8988	19.6454	20.5126	19.3184	20.0975	22.0022	22.2272	21.9159	22.0022	22.2272	21.9159	21.5237	21.5634	21.8554	22.0022	22.2272	21.9159	20.1032	19.8988	19.6454	6	6	6	13.5	13.5	13.5	46.94		13.448	197750000	29	MKRN2	Probable E3 ubiquitin-protein ligase makorin-2				3	1.34134	-0.400973
NaN	NaN	NaN	21.517	20.9591	21.0376	NaN	NaN	NaN	NaN	NaN	NaN	18.355	20.0426	19.1304	21.517	20.9591	21.0376	NaN	NaN	NaN	NaN	NaN	NaN	NaN	NaN	NaN	NaN	NaN	NaN	2	2	2	2.9	2.9	2.9	85.737		4.0598	52688000	5	RBM28	RNA-binding protein 28				3
NaN	NaN	NaN	20.5118	20.4958	19.8223	NaN	NaN	NaN	NaN	NaN	NaN	18.7009	19.6239	18.1403	20.5118	20.4958	19.8223	NaN	NaN	NaN	NaN	NaN	NaN	NaN	NaN	NaN	NaN	NaN	NaN	3	3	3	3.1	3.1	3.1	116.99		4.8415	27283000	4	PRPF4B	Serine/threonine-protein kinase PRP4 homolog				3
NaN	NaN	NaN	22.0715	22.0489	21.6416	21.2388	NaN	NaN	NaN	NaN	NaN	19.7055	19.6818	19.3396	22.0715	22.0489	21.6416	NaN	NaN	NaN	NaN	NaN	NaN	NaN	NaN	NaN	NaN	NaN	NaN	4	4	4	9.4	9.4	9.4	75.665		18.033	72248000	9	THOC1	THO complex subunit 1				3		-0.681926
NaN	NaN	NaN	21.2789	21.7707	21.6393	NaN	21.4929	21.4772	NaN	NaN	NaN	19.2997	19.7268	18.8704	21.2789	21.7707	21.6393	NaN	NaN	NaN	NaN	NaN	NaN	NaN	NaN	NaN	NaN	NaN	NaN	4	4	4	16.9	16.9	16.9	34.404		8.1195	76576000	9	PRKRA	Interferon-inducible double-stranded RNA-dependent protein kinase activator A				3	0.149269	-0.0779072
NaN	NaN	NaN	21.9794	21.7005	21.4501	NaN	22.0115	21.7043	NaN	NaN	NaN	19.1915	20.1521	19.0495	21.9794	21.7005	21.4501	NaN	NaN	NaN	NaN	NaN	NaN	NaN	NaN	NaN	NaN	NaN	NaN	2	2	2	24.7	24.7	24.7	9.3697		6.1666	94167000	10	NDUFA4	Cytochrome c oxidase subunit NDUFA4				3	0.249534	0.147919
NaN	NaN	NaN	20.6304	20.8146	20.8408	NaN	NaN	20.6554	NaN	NaN	NaN	18.9665	18.7497	18.1528	20.6304	20.8146	20.8408	NaN	NaN	NaN	NaN	NaN	NaN	NaN	NaN	NaN	NaN	NaN	NaN	2	2	2	2.5	2.5	2.5	117.15		4.77	26808000	5	SLTM	SAFB-like transcription modulator				3		-0.106531
NaN	NaN	NaN	21.4214	20.7507	20.4583	NaN	20.323	NaN	NaN	NaN	NaN	19.2837	19.723	19.7077	21.4214	20.7507	20.4583	NaN	NaN	NaN	NaN	NaN	NaN	NaN	NaN	NaN	NaN	NaN	NaN	3	3	3	5.2	5.2	5.2	64.121		4.8673	44217000	3	MYEF2	Myelin expression factor 2				3		-0.553801
NaN	NaN	NaN	24.447	24.4379	24.6436	24.539	24.4523	24.3733	NaN	NaN	NaN	19.3975	19.5061	19.3554	24.447	24.4379	24.6436	24.447	24.4379	24.6436	24.539	24.4523	24.3733	NaN	NaN	NaN	NaN	NaN	NaN	2	1	1	13.2	8	8	24.422		20.843	462550000	12	KDELR2	ER lumen protein-retaining receptor 2				3	0.264821	-0.0546513
NaN	NaN	NaN	21.4845	21.3301	21.597	21.3181	21.1557	21.0807	NaN	NaN	NaN	20.195	19.2509	19.6745	21.4845	21.3301	21.597	21.4845	21.3301	21.597	21.3181	21.1557	21.0807	NaN	NaN	NaN	NaN	NaN	NaN	4	4	3	18.7	18.7	15.7	41.59		16.803	87912000	11	TIAL1	Nucleolysin TIAR				3	1.28366	-0.285699
NaN	NaN	NaN	21.2103	21.1472	21.0061	20.6107	20.5576	20.5108	NaN	NaN	NaN	19.0965	18.093	19.2697	21.2103	21.1472	21.0061	21.2103	21.1472	21.0061	20.6107	20.5576	20.5108	NaN	NaN	NaN	NaN	NaN	NaN	3	3	3	27.3	27.3	27.3	12.405		6.9585	81341000	8	PHF5A	PHD finger-like domain-containing protein 5A				3	2.95732	-0.561478
NaN	NaN	NaN	21.2626	21.2627	21.0141	20.8231	20.3732	20.6077	NaN	NaN	NaN	20.0316	19.9029	20.4834	21.2626	21.2627	21.0141	21.2626	21.2627	21.0141	20.8231	20.3732	20.6077	NaN	NaN	NaN	NaN	NaN	NaN	5	5	5	22.3	22.3	22.3	37.535		16.972	94842000	12	THOC6	THO complex subunit 6 homolog				3	1.70165	-0.578508
22.7953	21.9883	22.5738	25.518	25.45	25.3854	25.9599	25.8253	25.6483	25.9865	25.9988	25.8823	22.7953	21.9883	22.5738	25.518	25.45	25.3854	25.518	25.45	25.3854	25.9599	25.8253	25.6483	25.518	25.45	25.3854	25.9865	25.9988	25.8823	29	27	27	57.5	54	54	72.332		323.31	9216300000	234	HSPA5	78 kDa glucose-regulated protein	3.60049	2.99867	+		1.67079	0.360013
20.824	21.5826	21.0934	22.5755	22.2476	22.5689	23.1345	22.9417	22.7302	22.766	22.8808	22.8687	20.824	21.5826	21.0934	22.5755	22.2476	22.5689	22.5755	22.2476	22.5689	23.1345	22.9417	22.7302	22.5755	22.2476	22.5689	22.766	22.8808	22.8687	13	13	13	38.1	38.1	38.1	45.745		89.739	729110000	50	DNAJA2	DnaJ homolog subfamily A member 2	2.20159	1.29734	+		1.38206	0.471469
24.1628	23.5919	23.3795	25.1809	24.9863	25.0499	25.8184	25.5135	25.204	25.3882	25.1178	25.2812	24.1628	23.5919	23.3795	25.1809	24.9863	25.0499	25.1809	24.9863	25.0499	25.8184	25.5135	25.204	25.1809	24.9863	25.0499	25.3882	25.1178	25.2812	20	19	19	33.9	32.8	32.8	73.68		213.19	2423600000	123	HSPA9	Stress-70 protein, mitochondrial	2.31639	1.36095	+		1.1091	0.439607
22.2083	21.5938	22.208	24.0087	23.9633	23.7691	24.5293	24.375	24.131	24.1102	24.0454	24.0515	22.2083	21.5938	22.208	24.0087	23.9633	23.7691	24.0087	23.9633	23.7691	24.5293	24.375	24.131	24.0087	23.9633	23.7691	24.1102	24.0454	24.0515	6	6	6	19.6	19.6	19.6	44.868		43.735	1322400000	60	DNAJA1	DnaJ homolog subfamily A member 1	3.0325	1.91036	+		1.45897	0.431392
21.9016	21.5773	21.3394	22.93	22.8759	22.9471	22.7575	22.6932	22.8974	23.0916	23.0176	22.8511	21.9016	21.5773	21.3394	22.93	22.8759	22.9471	22.93	22.8759	22.9471	22.7575	22.6932	22.8974	22.93	22.8759	22.9471	23.0916	23.0176	22.8511	18	18	18	23	23	23	117.8		126.51	1129400000	110	SKIV2L2	Superkiller viralicidic activity 2-like 2	2.87405	1.31155	+		0.989058	-0.134988
21.1076	20.989	21.4512	23.3861	23.59	23.5568	23.8403	23.9266	23.711	23.5758	23.3851	23.6583	21.1076	20.989	21.4512	23.3861	23.59	23.5568	23.3861	23.59	23.5568	23.8403	23.9266	23.711	23.3861	23.59	23.5568	23.5758	23.3851	23.6583	8	8	8	35	35	35	28.994		44.314	908660000	63	EMD	Emerin	3.97138	2.32841	+		1.61994	0.31498
22.5057	22.5967	22.6925	23.8856	23.9957	24.1555	24.5107	24.2741	24.2503	24.0631	24.0076	23.6896	22.5057	22.5967	22.6925	23.8856	23.9957	24.1555	23.8856	23.9957	24.1555	24.5107	24.2741	24.2503	23.8856	23.9957	24.1555	24.0631	24.0076	23.6896	10	10	10	41.2	41.2	41.2	34.012		117.72	1393000000	73	SLC25A1	Tricarboxylate transport protein, mitochondrial	3.92343	1.41396	+		1.36098	0.332758
26.175	26.2256	25.8976	27.3738	27.0925	27.0818	27.5711	27.4945	27.3309	27.0432	27.0472	27.1544	26.175	26.2256	25.8976	27.3738	27.0925	27.0818	27.3738	27.0925	27.0818	27.5711	27.4945	27.3309	27.3738	27.0925	27.0818	27.0432	27.0472	27.1544	19	19	4	64.2	64.2	16	49.67		323.31	18123000000	327	TUBB	Tubulin beta chain	2.82631	1.08331	+		1.11787	0.282787
25.1137	24.9538	25.0362	26.8383	26.5306	26.5314	27.0672	26.9163	26.6796	26.3085	26.5094	26.6064	25.1137	24.9538	25.0362	26.8383	26.5306	26.5314	26.8383	26.5306	26.5314	27.0672	26.9163	26.6796	26.8383	26.5306	26.5314	26.3085	26.5094	26.6064	23	23	1	73.6	73.6	2.9	50.151		323.31	23802000000	323	TUBA1B;TUBA4A	Tubulin alpha-1B chain;Tubulin alpha-4A chain	3.84855	1.59889	+		0.768242	0.254263
25.7609	24.6999	24.5676	26.3646	26.4469	26.4335	27.3404	27.2603	27.2134	26.0774	26.3821	26.1732	25.7609	24.6999	24.5676	26.3646	26.4469	26.4335	26.3646	26.4469	26.4335	27.3404	27.2603	27.2134	26.3646	26.4469	26.4335	26.0774	26.3821	26.1732	5	5	5	35.9	35.9	35.9	17.965		108.81	6624500000	55	RPS27A;UBC;UBB;UBA52	Ubiquitin-40S ribosomal protein S27a;Ubiquitin;40S ribosomal protein S27a;Polyubiquitin-C;Ubiquitin;Polyubiquitin-B;Ubiquitin;Ubiquitin-60S ribosomal protein L40;Ubiquitin;60S ribosomal protein L40	1.68619	1.40553	+		4.34832	0.856357
22.3079	22.291	21.9969	23.7536	23.4621	23.5836	24.0052	23.8745	23.7525	23.3123	23.4485	23.321	22.3079	22.291	21.9969	23.7536	23.4621	23.5836	23.7536	23.4621	23.5836	24.0052	23.8745	23.7525	23.7536	23.4621	23.5836	23.3123	23.4485	23.321	10	10	10	39.5	39.5	39.5	40.094		69.222	1017000000	65	SLC25A3	Phosphate carrier protein, mitochondrial	3.35518	1.40118	+		1.16894	0.277606
18.3901	18.7766	19.6045	24.4264	24.0905	24.1025	24.6266	24.4521	24.4355	23.8456	23.8016	24.0932	18.3901	18.7766	19.6045	24.4264	24.0905	24.1025	24.4264	24.0905	24.1025	24.6266	24.4521	24.4355	24.4264	24.0905	24.1025	23.8456	23.8016	24.0932	33	33	31	51.9	51.9	50.1	96.864		323.31	4540000000	224	HSPH1	Heat shock protein 105 kDa	3.83287	5.28272	+		1.11457	0.298282
20.3571	20.762	20.3172	22.3591	22.0743	22.3786	22.7469	23.0492	22.2696	21.7535	22.3463	21.803	20.3571	20.762	20.3172	22.3591	22.0743	22.3786	22.3591	22.0743	22.3786	22.7469	23.0492	22.2696	22.3591	22.0743	22.3786	21.7535	22.3463	21.803	11	11	11	19	19	19	74.175		50.603	526280000	32	SLC25A13	Calcium-binding mitochondrial carrier protein Aralar2	3.31147	1.79194	+		0.778848	0.417876
22.3468	22.1532	21.7406	23.4179	23.4672	23.5298	23.0342	22.9018	23.2253	23.1599	23.0669	23.2384	22.3468	22.1532	21.7406	23.4179	23.4672	23.5298	23.4179	23.4672	23.5298	23.0342	22.9018	23.2253	23.4179	23.4672	23.5298	23.1599	23.0669	23.2384	4	4	4	21.8	21.8	21.8	26.396		131.18	813410000	57	CHTOP	Chromatin target of PRMT1 protein	2.80626	1.39146	+		1.86593	-0.417899
23.5663	23.1699	23.3009	25.8176	25.5638	25.9171	26.3357	25.8148	25.7461	25.6351	25.3071	25.3569	23.5663	23.1699	23.3009	25.8176	25.5638	25.9171	25.8176	25.5638	25.9171	26.3357	25.8148	25.7461	25.8176	25.5638	25.9171	25.6351	25.3071	25.3569	8	8	8	30.8	30.8	30.8	36.034		52.644	2205400000	67	TECR	Very-long-chain enoyl-CoA reductase	3.98555	2.42049	+		0.393731	0.199358
23.9969	23.8359	23.451	25.861	25.5876	25.5884	26.1965	25.8577	25.8284	25.3448	25.3016	25.3834	23.9969	23.8359	23.451	25.861	25.5876	25.5884	25.861	25.5876	25.5884	26.1965	25.8577	25.8284	25.861	25.5876	25.5884	25.3448	25.3016	25.3834	19	8	5	73.5	44.6	27.2	32.866		95.756	3274100000	80	SLC25A6	ADP/ATP translocase 3;ADP/ATP translocase 3, N-terminally processed	3.30397	1.91775	+		0.880489	0.281864
25.9174	25.9213	25.7393	27.9502	27.9164	27.852	28.2413	28.1505	28.0531	27.5147	27.5896	27.5932	25.9174	25.9213	25.7393	27.9502	27.9164	27.852	27.9502	27.9164	27.852	28.2413	28.1505	28.0531	27.9502	27.9164	27.852	27.5147	27.5896	27.5932	20	20	7	73.2	73.2	38.9	32.852		269.92	37996000000	245	SLC25A5	ADP/ATP translocase 2;ADP/ATP translocase 2, N-terminally processed	5.17621	2.04686	+		1.76886	0.242111
19.9855	20.0061	19.9486	22.3755	22.5394	22.8921	23.237	22.7064	22.4508	22.3718	22.2007	22.1393	19.9855	20.0061	19.9486	22.3755	22.5394	22.8921	22.3755	22.5394	22.8921	23.237	22.7064	22.4508	22.3755	22.5394	22.8921	22.3718	22.2007	22.1393	15	15	15	29.5	29.5	29.5	66.9		78.302	913720000	60	AIFM1	Apoptosis-inducing factor 1, mitochondrial	4.16396	2.62225	+		0.284738	0.195722
20.4682	NaN	21.1921	22.2898	22.1144	22.3773	22.0441	22.0174	21.9751	21.9089	21.9943	21.7414	20.4682	19.7493	21.1921	22.2898	22.1144	22.3773	22.2898	22.1144	22.3773	22.0441	22.0174	21.9751	22.2898	22.1144	22.3773	21.9089	21.9943	21.7414	11	11	11	16.1	16.1	16.1	114.76		77.529	425030000	58	DHX36	ATP-dependent RNA helicase DHX36	1.80621	1.43037	+		1.44474	-0.248322
21.0039	21.1188	NaN	22.4624	22.469	22.9814	22.6383	22.469	22.47	22.3736	22.3275	22.039	21.0039	21.1188	19.7132	22.4624	22.469	22.9814	22.4624	22.469	22.9814	22.6383	22.469	22.47	22.4624	22.469	22.9814	22.3736	22.3275	22.039	9	9	9	38.8	38.8	38.8	26.152		40.382	495080000	49	CHCHD3	MICOS complex subunit MIC19	2.21828	1.57626	+		0.244235	-0.11183
19.8897	20.1778	19.6956	22.3509	22.3724	22.7665	22.996	22.5292	22.7013	22.202	21.8065	22.2918	19.8897	20.1778	19.6956	22.3509	22.3724	22.7665	22.3509	22.3724	22.7665	22.996	22.5292	22.7013	22.3509	22.3724	22.7665	22.202	21.8065	22.2918	9	9	9	17.8	17.8	17.8	71.639		72.66	508320000	45	AKAP8L	A-kinase anchor protein 8-like	3.72515	2.57555	+		0.5689	0.245583
24.2238	22.1801	21.8918	34.4209	34.522	34.3829	34.5547	34.545	34.4274	34.17	33.9506	33.9907	24.2238	22.1801	21.8918	34.4209	34.522	34.3829	34.4209	34.522	34.3829	34.5547	34.545	34.4274	34.4209	34.522	34.3829	34.17	33.9506	33.9907	33	33	33	72.7	72.7	72.7	44.739		323.31	3129800000000	3215	TARDBP	TAR DNA-binding protein 43	4.0369	11.6767	+		0.503152	0.0670942
22.1681	21.8846	21.1715	23.6171	23.5308	23.2256	23.3062	23.2065	23.3768	22.8967	23.1486	23.0913	22.1681	21.8846	21.1715	23.6171	23.5308	23.2256	23.6171	23.5308	23.2256	23.3062	23.2065	23.3768	23.6171	23.5308	23.2256	22.8967	23.1486	23.0913	16	16	16	19.8	19.8	19.8	108.58		58.496	990380000	73	XRN2	5-3 exoribonuclease 2	2.2374	1.71642	+		0.555999	-0.161318
25.4192	25.2429	25.3032	30.1473	30.0697	30.1095	30.5063	30.5399	30.4097	29.7436	29.6307	29.6943	25.4192	25.2429	25.3032	30.1473	30.0697	30.1095	30.1473	30.0697	30.1095	30.5063	30.5399	30.4097	30.1473	30.0697	30.1095	29.7436	29.6307	29.6943	40	40	27	73.7	73.7	53.7	70.897		323.31	242910000000	768	HSPA8	Heat shock cognate 71 kDa protein	6.93811	4.78709	+		2.95235	0.376453
23.1289	22.7069	23.0515	24.1319	24.0598	23.9837	24.4836	23.9697	23.8753	23.9756	23.3498	23.5492	23.1289	22.7069	23.0515	24.1319	24.0598	23.9837	24.1319	24.0598	23.9837	24.4836	23.9697	23.8753	24.1319	24.0598	23.9837	23.9756	23.3498	23.5492	7	7	7	15.1	15.1	15.1	48.227		88.973	1466000000	62	KHDRBS1	KH domain-containing, RNA-binding, signal transduction-associated protein 1	2.88349	1.09602	+		0.0941847	0.0511042
20.4194	21.158	20.8625	23.1017	23.0819	23.3412	23.564	23.3713	23.1946	22.7625	22.5969	22.8428	20.4194	21.158	20.8625	23.1017	23.0819	23.3412	23.1017	23.0819	23.3412	23.564	23.3713	23.1946	23.1017	23.0819	23.3412	22.7625	22.5969	22.8428	16	16	16	23.4	23.4	23.4	83.677		64.634	1024700000	92	IMMT	MICOS complex subunit MIC60	3.293	2.36166	+		0.676956	0.201708
20.2249	19.9868	19.6614	21.1012	21.4077	21.3699	21.1647	21.2236	21.4811	20.9125	20.8097	20.6507	20.2249	19.9868	19.6614	21.1012	21.4077	21.3699	21.1012	21.4077	21.3699	21.1647	21.2236	21.4811	21.1012	21.4077	21.3699	20.9125	20.8097	20.6507	6	6	6	10.3	10.3	10.3	70.592		14.415	188680000	29	C17orf85	Uncharacterized protein C17orf85	2.66815	1.33523	+		0.00746464	-0.00311089
20.0031	19.8879	19.6455	22.2519	21.7663	22.1734	22.9471	21.9678	22.1904	21.5067	21.5247	21.6271	20.0031	19.8879	19.6455	22.2519	21.7663	22.1734	22.2519	21.7663	22.1734	22.9471	21.9678	22.1904	22.2519	21.7663	22.1734	21.5067	21.5247	21.6271	14	14	14	16.2	16.2	16.2	112.89		49.718	561290000	43	ATP1A1	Sodium/potassium-transporting ATPase subunit alpha-1	3.569	2.21841	+		0.38579	0.304566
22.088	21.5458	21.287	23.0829	22.9274	22.8916	22.8829	22.7575	22.8014	22.5472	22.5648	22.1608	22.088	21.5458	21.287	23.0829	22.9274	22.8916	23.0829	22.9274	22.8916	22.8829	22.7575	22.8014	23.0829	22.9274	22.8916	22.5472	22.5648	22.1608	18	18	18	40.3	40.3	40.3	59.578		80.522	1162100000	116	NOP58	Nucleolar protein 58	2.26104	1.32709	+		1.04019	-0.153395
22.752	22.3357	21.8697	23.5392	23.5516	23.4765	23.4449	23.0075	22.9165	23.6195	22.6139	22.4949	22.752	22.3357	21.8697	23.5392	23.5516	23.4765	23.5392	23.5516	23.4765	23.4449	23.0075	22.9165	23.5392	23.5516	23.4765	23.6195	22.6139	22.4949	6	5	5	24.8	24.8	24.8	27.366		24.232	484100000	28	SRSF7	Serine/arginine-rich splicing factor 7	2.03196	1.20332	+		1.14027	-0.399437
22.0748	21.6694	22.0519	22.7392	23.7097	23.0876	23.6038	22.7706	22.6285	22.7613	22.4745	22.2349	22.0748	21.6694	22.0519	22.7392	23.7097	23.0876	22.7392	23.7097	23.0876	23.6038	22.7706	22.6285	22.7392	23.7097	23.0876	22.7613	22.4745	22.2349	3	3	2	6.1	6.1	4.3	56.678		7.458	325410000	15	SRSF4;SRSF6	Serine/arginine-rich splicing factor 4;Serine/arginine-rich splicing factor 6	1.78715	1.24676	+		0.160484	-0.17784
21.5009	NaN	20.7238	24.0362	23.9533	23.94	24.3307	24.2136	24.0261	23.2198	23.2831	23.3005	21.5009	20.1709	20.7238	24.0362	23.9533	23.94	24.0362	23.9533	23.94	24.3307	24.2136	24.0261	24.0362	23.9533	23.94	23.2198	23.2831	23.3005	18	18	18	47.5	47.5	47.5	46.836		101.96	1942600000	96	SSB	Lupus La protein	2.64654	2.86415	+		1.0719	0.213624
22.6933	21.9195	21.5374	23.3915	23.5451	23.2835	23.6968	23.1315	23.4507	22.5091	23.0702	22.4374	22.6933	21.9195	21.5374	23.3915	23.5451	23.2835	23.3915	23.5451	23.2835	23.6968	23.1315	23.4507	23.3915	23.5451	23.2835	22.5091	23.0702	22.4374	5	5	5	55.5	55.5	55.5	14.173		134.18	770490000	47	NHP2L1	NHP2-like protein 1;NHP2-like protein 1, N-terminally processed	1.75389	1.35663	+		0.0368672	0.0196241
22.9747	21.6358	22.3568	23.8955	23.8732	23.6596	23.3247	23.1607	23.2123	23.0596	23.2405	22.9089	22.9747	21.6358	22.3568	23.8955	23.8732	23.6596	23.8955	23.8732	23.6596	23.3247	23.1607	23.2123	23.8955	23.8732	23.6596	23.0596	23.2405	22.9089	27	27	26	43.6	43.6	41.6	87.343		281.85	2431000000	192	DDX21	Nucleolar RNA helicase 2	1.70871	1.48702	+		2.52667	-0.576887
22.0956	21.4491	21.9403	23.0347	23.6502	23.2153	23.0339	22.8513	22.8685	22.8323	22.2812	22.3072	22.0956	21.4491	21.9403	23.0347	23.6502	23.2153	23.0347	23.6502	23.2153	23.0339	22.8513	22.8685	23.0347	23.6502	23.2153	22.8323	22.2812	22.3072	9	9	9	45.1	45.1	45.1	28.068		65.528	618250000	35	C14orf166	UPF0568 protein C14orf166	2.27648	1.47172	+		0.931931	-0.3822
24.6997	24.1877	24.2257	25.6667	25.5458	25.5381	25.3471	25.363	25.2942	24.968	24.7094	24.5832	24.6997	24.1877	24.2257	25.6667	25.5458	25.5381	25.6667	25.5458	25.5381	25.3471	25.363	25.2942	25.6667	25.5458	25.5381	24.968	24.7094	24.5832	21	21	21	58.5	58.5	58.5	50.976		323.31	8794800000	257	HNRNPK	Heterogeneous nuclear ribonucleoprotein K	2.69087	1.21244	+		2.22839	-0.248714
18.2676	18.2937	NaN	23.6219	23.6158	23.5813	24.1159	24.0286	23.731	23.3819	22.3069	22.5465	18.2676	18.2937	20.0978	23.6219	23.6158	23.5813	23.6219	23.6158	23.5813	24.1159	24.0286	23.731	23.6219	23.6158	23.5813	23.3819	22.3069	22.5465	7	7	7	34.4	34.4	34.4	32.177		167.87	1135900000	60	TIMMDC1	Complex I assembly factor TIMMDC1, mitochondrial	6.99981	5.32564	+		1.40054	0.352162
23.2503	21.6341	21.4902	24.2252	24.0677	23.5136	23.583	23.4206	23.2794	23.0147	23.0512	23.1358	23.2503	21.6341	21.4902	24.2252	24.0677	23.5136	24.2252	24.0677	23.5136	23.583	23.4206	23.2794	24.2252	24.0677	23.5136	23.0147	23.0512	23.1358	9	9	9	33.3	33.3	33.3	55.18		142.08	760990000	37	PRPF19	Pre-mRNA-processing factor 19	1.39743	1.81066	+		1.02356	-0.507853
22.6032	22.7168	22.5771	23.8881	23.6835	23.8035	23.2989	23.2996	23.3381	22.9802	22.9624	22.7637	22.6032	22.7168	22.5771	23.8881	23.6835	23.8035	23.8881	23.6835	23.8035	23.2989	23.2996	23.3381	23.8881	23.6835	23.8035	22.9802	22.9624	22.7637	15	15	15	43.9	43.9	43.9	54.416		134.45	1219600000	88	DDX6	Probable ATP-dependent RNA helicase DDX6	4.03098	1.15934	+		2.85549	-0.479459
21.4725	21.0628	21.4815	22.805	22.722	22.701	22.397	22.4027	22.7444	21.6006	21.9697	21.9806	21.4725	21.0628	21.4815	22.805	22.722	22.701	22.805	22.722	22.701	22.397	22.4027	22.7444	22.805	22.722	22.701	21.6006	21.9697	21.9806	16	16	16	20.1	20.1	20.1	121.89		128.42	788530000	82	FAM120A	Constitutive coactivator of PPAR-gamma-like protein 1	3.23462	1.40374	+		0.891986	-0.228002
20.8392	21.2667	20.7934	22.8836	22.7798	22.9211	22.3345	22.7042	22.3292	21.9881	22.0988	21.5955	20.8392	21.2667	20.7934	22.8836	22.7798	22.9211	22.8836	22.7798	22.9211	22.3345	22.7042	22.3292	22.8836	22.7798	22.9211	21.9881	22.0988	21.5955	8	5	5	37.3	28	28	30.54		30.73	450320000	39	PRDX4	Peroxiredoxin-4	3.57347	1.89507	+		1.43822	-0.40555
19.1152	18.6094	18.4592	24.8685	24.3513	24.6613	24.8776	24.8502	24.7782	23.6892	23.6499	23.601	19.1152	18.6094	18.4592	24.8685	24.3513	24.6613	24.8685	24.3513	24.6613	24.8776	24.8502	24.7782	24.8685	24.3513	24.6613	23.6892	23.6499	23.601	24	24	24	33.6	33.6	33.6	95.737		286.12	4025200000	163	HNRNPUL1	Heterogeneous nuclear ribonucleoprotein U-like protein 1	4.726	5.89909	+		0.609908	0.208272
25.6161	25.6927	25.658	30.9133	30.8025	30.8086	31.0031	31.0876	30.8225	29.7932	29.7372	29.9238	25.6161	25.6927	25.658	30.9133	30.8025	30.8086	30.9133	30.8025	30.8086	31.0031	31.0876	30.8225	30.9133	30.8025	30.8086	29.7932	29.7372	29.9238	38	34	20	77.1	71.8	46	70.051		323.31	335690000000	869	HSPA1A;HSPA1B	Heat shock 70 kDa protein 1A;Heat shock 70 kDa protein 1B	7.57871	5.1859	+		0.684808	0.129561
22.8646	NaN	22.1388	25.1959	25.2946	25.0333	24.4702	24.6389	24.6715	24.0716	24.3033	24.0774	22.8646	19.8643	22.1388	25.1959	25.2946	25.0333	25.1959	25.2946	25.0333	24.4702	24.6389	24.6715	25.1959	25.2946	25.0333	24.0716	24.3033	24.0774	6	6	6	54	54	54	19.889		175.72	1917200000	75	RBM8A	RNA-binding protein 8A	2.57798	2.67291	+		2.38442	-0.581059
25.4771	24.4456	24.7568	27.1325	27.0475	27.2121	26.8872	26.6046	26.8235	26.1534	26.0233	25.7672	25.4771	24.4456	24.7568	27.1325	27.0475	27.2121	27.1325	27.0475	27.2121	26.8872	26.6046	26.8235	27.1325	27.0475	27.2121	26.1534	26.0233	25.7672	17	17	14	50.8	50.8	46.1	57.221		310.45	6424600000	131	PTBP1	Polypyrimidine tract-binding protein 1	2.71356	2.23752	+		1.66863	-0.35896
21.0663	NaN	20.448	22.0326	22.0239	21.9322	22.2949	22.1686	21.7492	NaN	20.6936	20.9836	21.0663	20.5579	20.448	22.0326	22.0239	21.9322	22.0326	22.0239	21.9322	22.2949	22.1686	21.7492	NaN	NaN	NaN	NaN	NaN	NaN	7	7	7	24.5	24.5	24.5	40.313		20.594	237590000	30	RBM4;RBM4B	RNA-binding protein 4;RNA-binding protein 4B	1.8806	1.23911	+		0.167478	0.0746034
20.7721	19.8493	21.1754	23.1846	23.7022	23.1935	23.0425	23.3343	23.2995	22.2222	22.2486	22.1231	20.7721	19.8493	21.1754	23.1846	23.7022	23.1935	23.1846	23.7022	23.1935	23.0425	23.3343	23.2995	23.1846	23.7022	23.1935	22.2222	22.2486	22.1231	6	6	6	29.5	29.5	29.5	34.91		18.381	460120000	29	PURA	Transcriptional activator protein Pur-alpha	2.52652	2.76114	+		0.278713	-0.134644
21.1188	20.7078	20.5838	25.0654	24.9577	24.9648	24.7718	24.6648	24.8323	23.7196	23.7778	23.9421	21.1188	20.7078	20.5838	25.0654	24.9577	24.9648	25.0654	24.9577	24.9648	24.7718	24.6648	24.8323	25.0654	24.9577	24.9648	23.7196	23.7778	23.9421	23	14	13	41.3	23	21.6	70.782		73.967	3663000000	90	PABPC4	Polyadenylate-binding protein 4	4.84225	4.19247	+		1.78815	-0.239656
22.1825	21.7191	20.4955	24.6082	24.5995	24.3335	24.2154	24.6687	24.2368	23.5447	23.5804	22.8643	22.1825	21.7191	20.4955	24.6082	24.5995	24.3335	24.6082	24.5995	24.3335	24.2154	24.6687	24.2368	24.6082	24.5995	24.3335	23.5447	23.5804	22.8643	14	13	13	27.9	25.7	25.7	66.121		92.674	1342300000	51	IGF2BP2	Insulin-like growth factor 2 mRNA-binding protein 2	2.40086	3.04804	+		0.333978	-0.140098
22.8895	22.0924	21.6042	24.7457	24.7554	24.7615	24.6957	24.1686	24.0992	23.9697	23.4565	23.2024	22.8895	22.0924	21.6042	24.7457	24.7554	24.7615	24.7457	24.7554	24.7615	24.6957	24.1686	24.0992	24.7457	24.7554	24.7615	23.9697	23.4565	23.2024	12	12	7	16.7	16.7	7.8	102.64		168.64	1049200000	50	SAFB	Scaffold attachment factor B1	2.61922	2.55883	+		1.08048	-0.433037
22.5859	22.0669	22.0478	23.42	23.2503	23.199	22.7339	22.7573	22.7609	22.5499	21.865	21.6409	22.5859	22.0669	22.0478	23.42	23.2503	23.199	23.42	23.2503	23.199	22.7339	22.7573	22.7609	23.42	23.2503	23.199	22.5499	21.865	21.6409	8	8	7	31.6	31.6	29.1	31.279		67.672	559300000	34	SNRPA	U1 small nuclear ribonucleoprotein A	2.3028	1.05619	+		2.88007	-0.539024
21.7948	20.8329	20.9163	23.1057	23.2172	23.2128	22.9805	22.8105	22.7065	21.9225	22.0424	21.7214	21.7948	20.8329	20.9163	23.1057	23.2172	23.2128	23.1057	23.2172	23.2128	22.9805	22.8105	22.7065	23.1057	23.2172	23.2128	21.9225	22.0424	21.7214	19	19	19	23.2	23.2	23.2	100.67		74.242	870960000	75	SRRT	Serrate RNA effector molecule homolog	2.52575	1.99726	+		1.7716	-0.346063
25.0931	24.571	24.6775	27.5983	27.4569	27.4788	27.4906	27.2478	27.2096	26.2465	26.038	26.2215	25.0931	24.571	24.6775	27.5983	27.4569	27.4788	27.5983	27.4569	27.4788	27.4906	27.2478	27.2096	27.5983	27.4569	27.4788	26.2465	26.038	26.2215	19	19	12	59.5	59.5	39.6	49.229		323.31	22513000000	275	HNRNPH1	Heterogeneous nuclear ribonucleoprotein H;Heterogeneous nuclear ribonucleoprotein H, N-terminally processed	4.10515	2.73081	+		0.928143	-0.195302
19.075	NaN	18.5094	24.3019	24.2743	24.1321	23.8407	23.9215	24.1366	22.6861	22.888	23.0831	19.075	20.469	18.5094	24.3019	24.2743	24.1321	24.3019	24.2743	24.1321	23.8407	23.9215	24.1366	24.3019	24.2743	24.1321	22.6861	22.888	23.0831	36	36	36	47	47	47	113.67		323.31	3317900000	195	MOV10	Putative helicase MOV-10	3.83095	5.44397	+		1.23315	-0.269873
21.65	20.2181	20.8894	24.2915	24.0723	23.8566	23.6285	23.5198	23.6894	22.5719	22.8169	22.7158	21.65	20.2181	20.8894	24.2915	24.0723	23.8566	24.2915	24.0723	23.8566	23.6285	23.5198	23.6894	24.2915	24.0723	23.8566	22.5719	22.8169	22.7158	18	18	14	43.1	43.1	37.2	46.871		88.256	1419000000	75	EIF4A3	Eukaryotic initiation factor 4A-III;Eukaryotic initiation factor 4A-III, N-terminally processed	2.72701	3.15432	+		1.56998	-0.460936
23.7869	20.221	19.7803	25.5342	25.5012	25.6209	25.2283	24.9715	25.1215	24.8572	24.0158	23.6303	23.7869	20.221	19.7803	25.5342	25.5012	25.6209	25.5342	25.5012	25.6209	25.2283	24.9715	25.1215	25.5342	25.5012	25.6209	24.8572	24.0158	23.6303	20	20	20	42.2	42.2	42.2	42.331		166.49	5425500000	147	RBMX;RBMXL1	RNA-binding motif protein, X chromosome;RNA-binding motif protein, X chromosome, N-terminally processed;RNA binding motif protein, X-linked-like-1	1.55626	4.28932	+		2.24089	-0.444949
22.4671	20.667	NaN	25.2861	25.1905	25.1173	24.8037	24.8018	24.8761	23.983	23.7779	23.5922	22.4671	20.667	19.4452	25.2861	25.1905	25.1173	25.2861	25.1905	25.1173	24.8037	24.8018	24.8761	25.2861	25.1905	25.1173	23.983	23.7779	23.5922	16	16	16	60.3	60.3	60.3	43.062		315.04	4127200000	131	ILF2	Interleukin enhancer-binding factor 2	1.90234	3.63092	+		2.60916	-0.370773
19.7465	NaN	19.3898	23.3661	23.4858	23.3748	22.6754	22.6949	22.8169	22.064	21.8835	21.9829	19.7465	18.5167	19.3898	23.3661	23.4858	23.3748	23.3661	23.4858	23.3748	22.6754	22.6949	22.8169	23.3661	23.4858	23.3748	22.064	21.8835	21.9829	26	26	26	25.8	25.8	25.8	133.94		184.63	932610000	93	DHX30	Putative ATP-dependent RNA helicase DHX30	3.95547	3.84074	+		3.49852	-0.679842
24.0675	21.0787	22.3811	25.2322	25.353	25.2087	25.252	25.0055	24.8523	24.0092	23.9535	23.5187	24.0675	21.0787	22.3811	25.2322	25.353	25.2087	25.2322	25.353	25.2087	25.252	25.0055	24.8523	25.2322	25.353	25.2087	24.0092	23.9535	23.5187	18	18	18	56.7	56.7	56.7	64.132		323.31	4186400000	150	HNRNPL	Heterogeneous nuclear ribonucleoprotein L	1.47481	2.75556	+		0.849374	-0.228031
20.2378	19.9306	20.1497	22.2368	21.8861	21.9769	21.3612	21.7654	21.0679	20.6005	20.7142	20.4418	20.2378	19.9306	20.1497	22.2368	21.8861	21.9769	22.2368	21.8861	21.9769	21.3612	21.7654	21.0679	22.2368	21.8861	21.9769	20.6005	20.7142	20.4418	10	10	10	16.4	16.4	16.4	62.639		21.514	340190000	28	STIP1	Stress-induced-phosphoprotein 1	3.8017	1.92721	+		1.30567	-0.635081
22.2335	21.6718	21.5191	26.0896	26.3034	26.1418	25.9285	25.838	25.9643	24.6674	24.7221	24.7845	22.2335	21.6718	21.5191	26.0896	26.3034	26.1418	26.0896	26.3034	26.1418	25.9285	25.838	25.9643	26.0896	26.3034	26.1418	24.6674	24.7221	24.7845	31	31	21	55.3	55.3	35.1	70.67		323.31	10131000000	270	PABPC1;PABPC3	Polyadenylate-binding protein 1;Polyadenylate-binding protein 3	4.37096	4.37013	+		1.64085	-0.26799
19.8451	19.4358	19.5107	24.551	24.3255	24.5136	23.9932	23.9983	24.2809	22.6607	22.9655	23.3438	19.8451	19.4358	19.5107	24.551	24.3255	24.5136	24.551	24.3255	24.5136	23.9932	23.9983	24.2809	24.551	24.3255	24.5136	22.6607	22.9655	23.3438	27	27	22	32.2	32.2	28	123.51		177.57	2383500000	141	LARP1	La-related protein 1	5.34118	4.86614	+		1.46601	-0.37255
22.4126	21.986	22.3409	24.5633	24.4679	24.3093	24.0298	23.5973	24.0508	22.8201	23.182	22.8366	22.4126	21.986	22.3409	24.5633	24.4679	24.3093	24.5633	24.4679	24.3093	24.0298	23.5973	24.0508	24.5633	24.4679	24.3093	22.8201	23.182	22.8366	14	14	6	39	39	20.8	48.991		109.12	1258700000	74	DDX39B	Spliceosome RNA helicase DDX39B	3.88631	2.20034	+		1.54522	-0.554223
23.1887	21.1978	21.3814	25.7374	25.6565	25.4412	25.2757	25.1264	25.1904	24.259	24.0818	23.9697	23.1887	21.1978	21.3814	25.7374	25.6565	25.4412	25.7374	25.6565	25.4412	25.2757	25.1264	25.1904	25.7374	25.6565	25.4412	24.259	24.0818	23.9697	35	35	32	57.3	57.3	53.6	95.337		323.31	9023800000	316	ILF3	Interleukin enhancer-binding factor 3	2.34387	3.68905	+		1.86664	-0.414192
20.7882	19.9995	21.0496	25.8588	25.5053	25.5784	25.599	25.1629	25.4606	24.0886	23.9914	24.2802	20.7882	19.9995	21.0496	25.8588	25.5053	25.5784	25.8588	25.5053	25.5784	25.599	25.1629	25.4606	25.8588	25.5053	25.5784	24.0886	23.9914	24.2802	15	13	13	60.5	54	54	45.671		323.31	6364000000	143	HNRNPF	Heterogeneous nuclear ribonucleoprotein F;Heterogeneous nuclear ribonucleoprotein F, N-terminally processed	3.95004	5.03505	+		0.646032	-0.239982
21.6736	20.2141	NaN	24.3251	24.26	23.9654	23.8113	23.7021	23.849	22.8343	22.848	22.2429	21.6736	20.2141	19.593	24.3251	24.26	23.9654	24.3251	24.26	23.9654	23.8113	23.7021	23.849	24.3251	24.26	23.9654	22.8343	22.848	22.2429	12	12	11	45.7	45.7	42.9	36.091		62.433	1472900000	64	ELAVL1	ELAV-like protein 1	1.98314	3.23964	+		1.53429	-0.396035
25.5875	23.3354	23.3917	27.1947	27.1891	27.068	26.7998	26.5542	26.501	26.06	25.4723	25.2807	25.5875	23.3354	23.3917	27.1947	27.1891	27.068	27.1947	27.1891	27.068	26.7998	26.5542	26.501	27.1947	27.1891	27.068	26.06	25.4723	25.2807	17	16	4	48.7	46.2	15.9	38.746		318.69	13369000000	173	HNRNPA1;HNRNPA1L2	Heterogeneous nuclear ribonucleoprotein A1;Heterogeneous nuclear ribonucleoprotein A1, N-terminally processed;Heterogeneous nuclear ribonucleoprotein A1-like 2	1.82864	3.0458	+		2.20859	-0.532272
23.7167	23.3286	23.1899	25.8579	25.8257	25.7184	25.4587	25.5055	25.4945	24.1703	24.3414	24.2332	23.7167	23.3286	23.1899	25.8579	25.8257	25.7184	25.8579	25.8257	25.7184	25.4587	25.5055	25.4945	25.8579	25.8257	25.7184	24.1703	24.3414	24.2332	30	23	23	54.1	42	42	69.147		323.31	7023200000	195	DDX5	Probable ATP-dependent RNA helicase DDX5	3.89722	2.38894	+		2.67566	-0.314427
25.4522	22.0704	21.2093	27.9325	27.7686	27.753	27.3957	27.3588	27.4262	26.4744	26.359	25.9536	25.4522	22.0704	21.2093	27.9325	27.7686	27.753	27.9325	27.7686	27.753	27.3957	27.3588	27.4262	27.9325	27.7686	27.753	26.4744	26.359	25.9536	19	19	19	52	52	52	33.67		214.88	21519000000	220	HNRNPC	Heterogeneous nuclear ribonucleoproteins C1/C2	1.71369	4.90738	+		2.65913	-0.424491
22.2899	20.3445	20.6487	26.1324	25.9231	25.8041	25.3335	25.38	25.6107	24.5177	24.2547	24.3933	22.2899	20.3445	20.6487	26.1324	25.9231	25.8041	26.1324	25.9231	25.8041	25.3335	25.38	25.6107	26.1324	25.9231	25.8041	24.5177	24.2547	24.3933	24	24	22	47.5	47.5	43.5	63.48		323.31	9724400000	259	IGF2BP1	Insulin-like growth factor 2 mRNA-binding protein 1	2.86625	4.85884	+		1.78444	-0.511802
21.4716	20.9593	NaN	22.3727	22.4124	22.738	21.7035	21.2436	21.5968	NaN	21.2121	20.591	21.4716	20.9593	20.3888	22.3727	22.4124	22.738	22.3727	22.4124	22.738	21.7035	21.2436	21.5968	NaN	NaN	NaN	NaN	NaN	NaN	8	8	8	24.6	24.6	24.6	58.848		113.24	172690000	18	SF3A3	Splicing factor 3A subunit 3	1.88919	1.29224	+		2.27105	-0.993099
19.4069	18.9097	19.2967	24.1775	24.4267	24.1954	24.4519	24.6472	24.1765	22.5499	22.7966	22.6094	19.4069	18.9097	19.2967	24.1775	24.4267	24.1954	24.1775	24.4267	24.1954	24.4519	24.6472	24.1765	24.1775	24.4267	24.1954	22.5499	22.7966	22.6094	24	24	24	54.3	54.3	54.3	56.44		184.62	2881400000	137	DNAJC7	DnaJ homolog subfamily C member 7	5.11256	5.06208	+		0.428191	0.158667
24.1309	23.5845	23.5607	26.808	26.6554	26.5554	26.3864	26.3415	26.4254	25.0997	25.0423	24.9999	24.1309	23.5845	23.5607	26.808	26.6554	26.5554	26.808	26.6554	26.5554	26.3864	26.3415	26.4254	26.808	26.6554	26.5554	25.0997	25.0423	24.9999	33	32	26	54.6	53.1	44.4	80.272		323.31	17514000000	356	DDX17	Probable ATP-dependent RNA helicase DDX17	3.88772	2.91421	+		1.69293	-0.288495
24.0397	22.7542	21.672	26.3243	26.1121	26.0499	25.718	25.4201	25.8569	25.1663	24.376	23.9979	24.0397	22.7542	21.672	26.3243	26.1121	26.0499	26.3243	26.1121	26.0499	25.718	25.4201	25.8569	26.3243	26.1121	26.0499	25.1663	24.376	23.9979	10	10	9	29.9	29.9	27.6	38.434		168.48	5134700000	91	HNRNPD	Heterogeneous nuclear ribonucleoprotein D0	2.0774	3.34017	+		1.50049	-0.497116
22.8948	20.7062	20.4392	24.5243	24.3472	24.7505	24.1829	23.9556	23.7809	23.9608	22.461	22.2486	22.8948	20.7062	20.4392	24.5243	24.3472	24.7505	24.5243	24.3472	24.7505	24.1829	23.9556	23.7809	24.5243	24.3472	24.7505	23.9608	22.461	22.2486	8	8	7	32.6	32.6	29.5	33.665		109.58	1007100000	35	TRA2B	Transformer-2 protein homolog beta	1.81412	3.19393	+		1.58141	-0.567511
21.9871	21.5509	21.4803	23.2924	23.2807	22.8998	22.531	22.06	22.1711	22.363	21.4439	20.7047	21.9871	21.5509	21.4803	23.2924	23.2807	22.8998	23.2924	23.2807	22.8998	22.531	22.06	22.1711	23.2924	23.2807	22.8998	22.363	21.4439	20.7047	16	16	16	25.7	25.7	25.7	100.23		56.978	658550000	46	SF3B2	Splicing factor 3B subunit 2	2.72035	1.48485	+		2.03369	-0.903585
23.2441	21.5358	21.7871	25.4082	25.1686	25.1195	24.6538	24.4418	24.4573	23.8136	23.6109	23.3066	23.2441	21.5358	21.7871	25.4082	25.1686	25.1195	25.4082	25.1686	25.1195	24.6538	24.4418	24.4573	25.4082	25.1686	25.1195	23.8136	23.6109	23.3066	46	46	46	51.5	51.5	51.5	140.96		323.31	7107100000	307	DHX9	ATP-dependent RNA helicase A	2.31179	3.04307	+		2.50461	-0.714479
27.0082	24.473	24.0304	28.7674	28.5445	28.7293	28.2078	27.8648	27.9769	27.2756	27.0524	26.5094	27.0082	24.473	24.0304	28.7674	28.5445	28.7293	28.7674	28.5445	28.7293	28.2078	27.8648	27.9769	28.7674	28.5445	28.7293	27.2756	27.0524	26.5094	21	21	20	62	62	59.5	37.429		323.31	24532000000	212	HNRNPA2B1	Heterogeneous nuclear ribonucleoproteins A2/B1	1.70885	3.50991	+		2.25422	-0.663902
23.9674	21.71	21.5395	25.7273	25.4974	25.3904	24.9227	25.1005	25.1418	24.0535	23.8706	23.4264	23.9674	21.71	21.5395	25.7273	25.4974	25.3904	25.7273	25.4974	25.3904	24.9227	25.1005	25.1418	25.7273	25.4974	25.3904	24.0535	23.8706	23.4264	15	12	12	41.8	38.1	38.1	39.594		124.5	3003900000	99	HNRNPA3	Heterogeneous nuclear ribonucleoprotein A3	1.78224	3.13278	+		1.80276	-0.483393
21.4151	20.5355	20.2673	24.3575	24.4538	24.217	23.5177	23.112	23.4291	22.8929	22.5235	22.3404	21.4151	20.5355	20.2673	24.3575	24.4538	24.217	24.3575	24.4538	24.217	23.5177	23.112	23.4291	24.3575	24.4538	24.217	22.8929	22.5235	22.3404	6	6	6	42.5	42.5	42.5	17.561		88.575	706030000	38	SAP18	Histone deacetylase complex subunit SAP18	3.28292	3.60346	+		2.66328	-0.989867
24.6349	21.183	20.174	27.1693	27.2578	27.281	26.9029	26.6944	26.8503	25.5444	25.4428	25.3146	24.6349	21.183	20.174	27.1693	27.2578	27.281	27.1693	27.2578	27.281	26.9029	26.6944	26.8503	27.1693	27.2578	27.281	25.5444	25.4428	25.3146	47	47	47	72.7	72.7	72.7	77.515		323.31	24440000000	465	HNRNPM	Heterogeneous nuclear ribonucleoprotein M	1.74769	5.23874	+		2.3836	-0.420161
23.3054	20.4503	19.5747	24.9694	25.1499	24.9273	24.2079	24.2724	24.4541	23.9931	23.3329	22.1479	23.3054	20.4503	19.5747	24.9694	25.1499	24.9273	24.9694	25.1499	24.9273	24.2079	24.2724	24.4541	24.9694	25.1499	24.9273	23.9931	23.3329	22.1479	9	9	9	23.5	23.5	23.5	36.224		178.42	2390400000	67	HNRNPAB	Heterogeneous nuclear ribonucleoprotein A/B	1.58847	3.90544	+		2.66134	-0.704083
24.9697	23.7779	24.1174	26.5787	26.4203	26.5914	26.0912	25.8602	25.7847	24.717	24.6518	24.5751	24.9697	23.7779	24.1174	26.5787	26.4203	26.5914	26.5787	26.4203	26.5914	26.0912	25.8602	25.7847	26.5787	26.4203	26.5914	24.717	24.6518	24.5751	13	13	12	38.2	38.2	36.7	61.829		230.44	3782300000	98	TAF15	TATA-binding protein-associated factor 2N	2.47572	2.24182	+		2.34534	-0.6181
21.4086	21.3427	21.1461	23.1676	23.4589	23.4822	22.742	22.1166	22.0875	22.1506	21.7182	20.5866	21.4086	21.3427	21.1461	23.1676	23.4589	23.4822	23.1676	23.4589	23.4822	22.742	22.1166	22.0875	23.1676	23.4589	23.4822	22.1506	21.7182	20.5866	10	10	10	30.2	30.2	30.2	51.556		102.42	656490000	39	SNRNP70	U1 small nuclear ribonucleoprotein 70 kDa	4.06426	2.07043	+		1.95295	-1.05417
22.7811	19.607	18.9977	25.8808	25.8516	25.8586	25.4296	25.3743	25.3668	24.253	23.8877	23.5831	22.7811	19.607	18.9977	25.8808	25.8516	25.8586	25.8808	25.8516	25.8586	25.4296	25.3743	25.3668	25.8808	25.8516	25.8586	24.253	23.8877	23.5831	31	31	31	45.1	45.1	45.1	94.622		323.31	5820100000	231	MATR3	Matrin-3	2.00048	5.40178	+		4.58653	-0.473489
22.9444	22.412	22.1793	26.1798	26.1886	26.0006	26.0963	26.0278	25.5718	23.9593	24.5866	23.79	22.9444	22.412	22.1793	26.1798	26.1886	26.0006	26.1798	26.1886	26.0006	26.0963	26.0278	25.5718	26.1798	26.1886	26.0006	23.9593	24.5866	23.79	7	7	7	38.9	38.9	38.9	32.749		100.76	2895800000	55	PABPN1	Polyadenylate-binding protein 2	3.98345	3.61113	+		0.567882	-0.224414
18.209	17.9021	NaN	24.4043	24.1484	23.5629	23.1432	23.1747	22.8992	21.9311	22.1751	21.9283	18.209	17.9021	18.7242	24.4043	24.1484	23.5629	24.4043	24.1484	23.5629	23.1432	23.1747	22.8992	24.4043	24.1484	23.5629	21.9311	22.1751	21.9283	21	19	19	39.7	35.8	35.8	63.704		166.42	1892300000	107	IGF2BP3	Insulin-like growth factor 2 mRNA-binding protein 3	3.39318	5.98301	+		1.66689	-0.966186
23.9154	21.3788	20.4354	26.9852	26.9155	26.8358	26.377	26.2549	26.487	24.8876	25.0921	24.304	23.9154	21.3788	20.4354	26.9852	26.9155	26.8358	26.9852	26.9155	26.8358	26.377	26.2549	26.487	26.9852	26.9155	26.8358	24.8876	25.0921	24.304	22	14	14	40.4	29.7	29.7	69.602		323.31	6445000000	137	SYNCRIP	Heterogeneous nuclear ribonucleoprotein Q	2.06623	5.00227	+		2.60315	-0.539198
26.9257	21.5599	24.2181	29.7823	29.8694	29.686	29.4828	29.4797	29.4992	27.6917	27.6248	27.5013	26.9257	21.5599	24.2181	29.7823	29.8694	29.686	29.7823	29.8694	29.686	29.4828	29.4797	29.4992	29.7823	29.8694	29.686	27.6917	27.6248	27.5013	23	23	15	35.4	35.4	24.8	70.942		323.31	25499000000	201	HNRNPR	Heterogeneous nuclear ribonucleoprotein R	1.63412	5.54467	+		2.26694	-0.292014
19.0126	NaN	18.8843	24.0984	23.4613	23.2753	23.422	23.2856	23.0942	21.326	21.3377	21.116	19.0126	19.42	18.8843	24.0984	23.4613	23.2753	24.0984	23.4613	23.2753	23.422	23.2856	23.0942	24.0984	23.4613	23.2753	21.326	21.3377	21.116	24	24	24	22.8	22.8	22.8	136.06		128.74	1030800000	90	ADAR	Double-stranded RNA-specific adenosine deaminase	3.13338	4.66319	+		0.574697	-0.344367
20.395	NaN	17.5588	24.7947	24.8105	24.9156	24.051	23.9308	24.053	22.0767	22.2384	22.2845	20.395	19.6335	17.5588	24.7947	24.8105	24.9156	24.7947	24.8105	24.9156	24.051	23.9308	24.053	24.7947	24.8105	24.9156	22.0767	22.2384	22.2845	21	21	21	33.6	33.6	33.6	69.491		203.62	2718100000	113	RBM14	RNA-binding protein 14	1.9361	5.86336	+		3.933	-0.828684
NaN	17.1922	18.6323	26.1068	26.2159	26.1503	26.1429	26.0693	26.1636	23.5982	24.0958	22.7397	20.0983	17.1922	18.6323	26.1068	26.2159	26.1503	26.1068	26.2159	26.1503	26.1429	26.0693	26.1636	26.1068	26.2159	26.1503	23.5982	24.0958	22.7397	13	13	13	68.2	68.2	68.2	23.772		323.31	6741700000	120	BAG2	BAG family molecular chaperone regulator 2	3.2188	8.24542	+		0.309864	-0.0324389
NaN	17.2884	18.2153	24.7661	24.8433	24.9668	24.4255	24.8176	24.7033	22.2362	22.5766	21.5613	20.6877	17.2884	18.2153	24.7661	24.8433	24.9668	24.7661	24.8433	24.9668	24.4255	24.8176	24.7033	24.7661	24.8433	24.9668	22.2362	22.5766	21.5613	22	22	22	73.9	73.9	73.9	34.856		323.31	4151000000	147	STUB1	E3 ubiquitin-protein ligase CHIP	3.57002	7.10689	+		0.739122	-0.209937
20.6903	NaN	NaN	21.5098	20.8396	21.6374	21.6931	21.5824	21.0033	21.2158	21.2669	21.2045	20.6903	19.577	19.5104	21.5098	20.8396	21.6374	21.5098	20.8396	21.6374	21.6931	21.5824	21.0033	21.5098	20.8396	21.6374	21.2158	21.2669	21.2045	7	7	7	14.8	14.8	14.8	68.569		15.549	195340000	17	RPN1	Dolichyl-diphosphooligosaccharide--protein glycosyltransferase subunit 1		0.638638			0.107474	0.0973523
19.5739	NaN	NaN	20.7554	20.504	20.3692	20.3938	20.5737	20.4755	20.3217	20.3187	20.2801	19.5739	19.6496	18.9581	20.7554	20.504	20.3692	20.7554	20.504	20.3692	20.3938	20.5737	20.4755	20.7554	20.504	20.3692	20.3217	20.3187	20.2801	9	9	9	4.7	4.7	4.7	242.98		15.382	102880000	20	CAD	CAD protein;Glutamine-dependent carbamoyl-phosphate synthase;Aspartate carbamoyltransferase;Dihydroorotase		0.968919			0.190209	-0.0618782
19.6457	NaN	NaN	20.6085	20.3966	20.9531	20.5932	20.2073	20.3474	20.2303	20.3932	20.2815	19.6457	18.8362	19.1344	20.6085	20.3966	20.9531	20.6085	20.3966	20.9531	20.5932	20.2073	20.3474	20.6085	20.3966	20.9531	20.2303	20.3932	20.2815	2	2	2	5.2	5.2	5.2	80.595		5.8556	63461000	11	LARP4	La-related protein 4		1.00703			0.613688	-0.270061
NaN	20.2139	NaN	21.3191	21.4729	21.082	21.1687	NaN	20.711	20.9246	NaN	NaN	20.2133	20.2139	19.2479	21.3191	21.4729	21.082	NaN	NaN	NaN	NaN	NaN	NaN	NaN	NaN	NaN	NaN	NaN	NaN	5	5	5	14	14	14	61.494		16.58	84218000	17	SNW1	SNW domain-containing protein 1		1.07738			0.66506	-0.351456
21.9617	NaN	NaN	24.1084	24.1671	24.5628	25.0334	24.6824	24.1852	23.8114	23.7812	24.1381	21.9617	20.1062	19.2566	24.1084	24.1671	24.5628	24.1084	24.1671	24.5628	25.0334	24.6824	24.1852	24.1084	24.1671	24.5628	23.8114	23.7812	24.1381	10	10	10	36.9	36.9	36.9	38.287		297.27	2354400000	75	SCAMP3	Secretory carrier-associated membrane protein 3		2.31778			0.551313	0.354217
18.9917	NaN	NaN	23.5819	23.4847	23.2226	24.145	23.3138	23.6733	23.0994	22.7596	23.2234	18.9917	20.4514	19.2353	23.5819	23.4847	23.2226	23.5819	23.4847	23.2226	24.145	23.3138	23.6733	23.5819	23.4847	23.2226	23.0994	22.7596	23.2234	20	19	19	32.5	31.5	31.5	94.33		118.35	1445600000	95	HSPA4	Heat shock 70 kDa protein 4		4.43803			0.460439	0.280956
18.0059	NaN	NaN	26.5691	26.4897	26.5773	26.4305	26.6327	26.6477	25.9209	26.0514	26.1539	18.0059	19.5814	19.925	26.5691	26.4897	26.5773	26.5691	26.4897	26.5773	26.4305	26.6327	26.6477	26.5691	26.4897	26.5773	25.9209	26.0514	26.1539	12	12	10	46.7	46.7	41.2	39.124		212.78	6779000000	142	MSI1	RNA-binding protein Musashi homolog 1		8.53945			0.12063	0.0249405
20.4691	NaN	NaN	21.3744	21.5568	21.2134	20.9261	20.2565	20.5871	20.6569	20.5304	NaN	20.4691	19.0937	19.3707	21.3744	21.5568	21.2134	21.3744	21.5568	21.2134	20.9261	20.2565	20.5871	NaN	NaN	NaN	NaN	NaN	NaN	4	4	4	23.6	23.6	23.6	26.131		15.307	90088000	14	BCAS2	Pre-mRNA-splicing factor SPF27		0.91243			1.65948	-0.791627
20.2384	NaN	NaN	21.0615	21.1296	20.7578	20.209	20.1777	20.1117	19.7694	20.0554	19.985	20.2384	18.9659	18.8177	21.0615	21.1296	20.7578	21.0615	21.1296	20.7578	20.209	20.1777	20.1117	21.0615	21.1296	20.7578	19.7694	20.0554	19.985	3	3	3	5.9	5.9	5.9	65.601		9.6899	63858000	9	IK	Protein Red		0.744577			2.64358	-0.816876
NaN	NaN	21.536	22.3848	22.4469	22.6016	22.372	22.1927	22.3236	20.9341	21.6413	21.3361	18.8016	19.3504	21.536	22.3848	22.4469	22.6016	22.3848	22.4469	22.6016	22.372	22.1927	22.3236	22.3848	22.4469	22.6016	20.9341	21.6413	21.3361	11	11	11	17.7	17.7	17.7	101.43		92.695	435980000	33	ZC3HAV1	Zinc finger CCCH-type antiviral protein 1		0.94179			1.01735	-0.18167
NaN	NaN	21.2775	24.2648	23.8764	24.1029	24.4594	23.8891	23.735	22.8002	22.7016	22.8774	19.7471	19.221	21.2775	24.2648	23.8764	24.1029	24.2648	23.8764	24.1029	24.4594	23.8891	23.735	24.2648	23.8764	24.1029	22.8002	22.7016	22.8774	15	9	9	51.9	35.9	35.9	49.263		152.97	987030000	53	HNRNPH2	Heterogeneous nuclear ribonucleoprotein H2		2.8039			0.0760957	-0.0535425
19.7318	NaN	NaN	22.21	22.2102	22.0818	21.9067	21.95	21.8778	21.0022	20.7448	20.8033	19.7318	19.8311	19.4513	22.21	22.2102	22.0818	22.21	22.2102	22.0818	21.9067	21.95	21.8778	22.21	22.2102	22.0818	21.0022	20.7448	20.8033	9	9	9	20.2	20.2	20.2	76.107		61.89	302120000	42	AKAP8	A-kinase anchor protein 8		2.4355			2.23604	-0.255796
22.2386	NaN	NaN	23.8168	23.2954	23.2338	22.9248	22.7981	22.7587	22.1765	21.9761	21.7747	22.2386	19.3304	20.2791	23.8168	23.2954	23.2338	23.8168	23.2954	23.2338	22.9248	22.7981	22.7587	23.8168	23.2954	23.2338	22.1765	21.9761	21.7747	11	11	11	15.5	15.5	15.5	88.885		38.5	432880000	27	SF3A1	Splicing factor 3A subunit 1		1.21006			1.50106	-0.621483
22.6644	NaN	NaN	24.2495	24.2745	24.2015	23.7396	23.8273	23.9737	23.5818	22.4169	22.2059	22.6644	18.9198	20.6352	24.2495	24.2745	24.2015	24.2495	24.2745	24.2015	23.7396	23.8273	23.9737	24.2495	24.2745	24.2015	23.5818	22.4169	22.2059	7	6	6	18.6	16.7	16.7	46.437		65.445	1071200000	44	HNRNPDL	Heterogeneous nuclear ribonucleoprotein D-like		1.57745			2.27917	-0.39497
19.8597	NaN	NaN	22.3798	22.0746	22.2842	21.9528	21.9493	22.0222	20.7222	NaN	NaN	19.8597	19.4472	19.0331	22.3798	22.0746	22.2842	22.3798	22.0746	22.2842	21.9528	21.9493	22.0222	NaN	NaN	NaN	NaN	NaN	NaN	7	4	4	13	8.5	8.5	59.689		15.992	122170000	18	PTBP3	Polypyrimidine tract-binding protein 3		2.38655			1.36084	-0.27144
21.7259	NaN	NaN	23.9538	23.6726	23.8392	22.9255	22.8091	23.3877	22.111	22.4057	22.2473	21.7259	20.3688	19.5728	23.9538	23.6726	23.8392	23.9538	23.6726	23.8392	22.9255	22.8091	23.3877	23.9538	23.6726	23.8392	22.111	22.4057	22.2473	10	10	10	24.8	24.8	24.8	62.608		90.507	617120000	31	COIL	Coilin		2.09597			1.797	-0.781142
24.448	NaN	NaN	26.7653	26.7275	26.6775	26.7893	26.7339	26.8291	25.2143	24.977	24.953	24.448	19.2169	20.043	26.7653	26.7275	26.6775	26.7653	26.7275	26.6775	26.7893	26.7339	26.8291	26.7653	26.7275	26.6775	25.2143	24.977	24.953	9	9	9	48.2	48.2	48.2	30.84		323.31	3967400000	63	HNRNPA0	Heterogeneous nuclear ribonucleoprotein A0		2.27543			0.74091	0.0606257
21.1138	NaN	NaN	23.6829	23.7766	23.6309	23.1679	23.0271	23.3178	22.2944	22.1309	21.5157	21.1138	19.0564	20.661	23.6829	23.7766	23.6309	23.6829	23.7766	23.6309	23.1679	23.0271	23.3178	23.6829	23.7766	23.6309	22.2944	22.1309	21.5157	13	13	13	44.8	44.8	44.8	32.463		45.025	918180000	57	RALY	RNA-binding protein Raly		2.58304			2.29765	-0.525878
21.4604	NaN	NaN	22.6784	22.6126	22.9513	22.4795	22.3996	22.1207	21.6145	21.136	20.3349	21.4604	20.9008	19.1576	22.6784	22.6126	22.9513	22.6784	22.6126	22.9513	22.4795	22.3996	22.1207	22.6784	22.6126	22.9513	21.6145	21.136	20.3349	8	7	7	30.1	27.7	27.7	36.926		41.28	303830000	32	HNRNPH3	Heterogeneous nuclear ribonucleoprotein H3		1.28698			1.292	-0.41416
20.9441	NaN	NaN	23.7619	23.9388	23.7684	23.2894	23.2068	23.2578	22.4607	21.676	21.8936	20.9441	19.936	19.734	23.7619	23.9388	23.7684	23.7619	23.9388	23.7684	23.2894	23.2068	23.2578	23.7619	23.9388	23.7684	22.4607	21.676	21.8936	15	15	15	23.3	23.3	23.3	81.627		183.23	808990000	66	PNN	Pinin		2.87889			3.09556	-0.571681
19.9133	NaN	NaN	23.4335	23.3604	23.2066	22.7258	22.6653	22.6426	21.5438	21.4395	21.4769	19.9133	19.1196	20.7682	23.4335	23.3604	23.2066	23.4335	23.3604	23.2066	22.7258	22.6653	22.6426	23.4335	23.3604	23.2066	21.5438	21.4395	21.4769	13	13	13	12.6	12.6	12.6	151.86		72.109	731410000	57	ACIN1	Apoptotic chromatin condensation inducer in the nucleus		3.42023			3.10863	-0.655602
20.9102	NaN	NaN	23.9415	23.9618	23.5827	23.3918	22.9925	23.0398	22.1499	21.8445	21.9446	20.9102	19.0916	18.638	23.9415	23.9618	23.5827	23.9415	23.9618	23.5827	23.3918	22.9925	23.0398	23.9415	23.9618	23.5827	22.1499	21.8445	21.9446	9	9	9	18.7	18.7	18.7	78.507		71.101	413070000	25	THOC5	THO complex subunit 5 homolog		2.91848			1.75665	-0.687315
20.8442	NaN	NaN	24.8287	25.0545	25.196	24.7021	24.4508	24.4192	23.1161	22.7577	22.5422	20.8442	19.8496	19.4863	24.8287	25.0545	25.196	24.8287	25.0545	25.196	24.7021	24.4508	24.4192	24.8287	25.0545	25.196	23.1161	22.7577	22.5422	15	15	15	35.2	35.2	35.2	65.653		139.68	1463800000	72	ZNF326	DBIRD complex subunit ZNF326		4.18217			1.64369	-0.502326
NaN	NaN	NaN	NaN	NaN	NaN	29.0542	28.893	28.8001	29.5934	30.3498	30.7446	NaN	NaN	NaN	NaN	NaN	NaN	20.1022	19.9398	19.3414	29.0542	28.893	28.8001	19.2433	19.1534	19.0514	29.5934	30.3498	30.7446	2	2	2	2	2	2	119.53		4.1868	20973000000	25	ZNF518B	Zinc finger protein 518B
NaN	NaN	NaN	NaN	NaN	NaN	23.725	23.4438	23.8074	25.068	24.951	24.8031	NaN	NaN	NaN	NaN	NaN	NaN	19.5891	19.4537	19.4936	23.725	23.4438	23.8074	19.3337	19.3645	20.0541	25.068	24.951	24.8031	14	14	14	32.7	32.7	32.7	71.835		202.27	1457000000	66	PIAS1	E3 SUMO-protein ligase PIAS1
NaN	NaN	NaN	NaN	NaN	NaN	21.7601	21.9089	21.467	25.3628	25.2288	25.164	NaN	NaN	NaN	NaN	NaN	NaN	19.5419	19.0358	19.7812	21.7601	21.9089	21.467	19.8231	20.3959	19.799	25.3628	25.2288	25.164	15	15	15	34.1	34.1	34.1	81.372		289.99	1258700000	48	DAXX	Death domain-associated protein 6
21.2572	NaN	NaN	NaN	NaN	NaN	23.3601	23.1956	22.8935	25.0918	24.7215	24.4321	NaN	NaN	NaN	NaN	NaN	NaN	19.5904	19.5421	19.2983	23.3601	23.1956	22.8935	20.2335	19.7726	19.3614	25.0918	24.7215	24.4321	5	5	5	37.6	37.6	37.6	11.557		13.661	510550000	27	SUMO1	Small ubiquitin-related modifier 1
NaN	NaN	NaN	NaN	NaN	NaN	21.0356	21.0278	21.1493	23.3385	23.2894	22.9663	NaN	NaN	NaN	NaN	NaN	NaN	19.3165	19.2718	19.643	21.0356	21.0278	21.1493	18.6523	19.0991	18.5109	23.3385	23.2894	22.9663	37	37	37	9.8	9.8	9.8	632.81		113.64	557120000	60	MDN1	Midasin
NaN	NaN	NaN	NaN	NaN	NaN	24.0272	23.7059	23.7284	24.367	24.2115	24.3418	NaN	NaN	NaN	NaN	NaN	NaN	18.9093	20.1424	19.7056	24.0272	23.7059	23.7284	19.3824	19.9525	20.2707	24.367	24.2115	24.3418	6	6	6	19.5	19.5	19.5	46.053		49.527	548360000	30	TDG	G/T mismatch-specific thymine DNA glycosylase
NaN	NaN	NaN	NaN	NaN	NaN	20.4706	20.7754	20.9919	23.091	22.9104	22.8943	NaN	NaN	NaN	NaN	NaN	NaN	19.6692	18.8175	18.8198	20.4706	20.7754	20.9919	19.2395	19.582	18.0929	23.091	22.9104	22.8943	9	9	9	14.8	14.8	14.8	91.113		55.246	235600000	25	DNAAF2	Protein kintoun
NaN	NaN	NaN	NaN	NaN	NaN	22.0101	22.2471	21.5739	23.2329	22.9054	22.9173	NaN	NaN	NaN	NaN	NaN	NaN	19.3996	19.9004	19.0337	22.0101	22.2471	21.5739	19.8131	19.6603	19.314	23.2329	22.9054	22.9173	14	14	14	28.5	28.5	28.5	79.727		36.626	296410000	29	UIMC1	BRCA1-A complex subunit RAP80
20.3555	NaN	NaN	NaN	NaN	NaN	20.4046	20.1582	19.9518	21.6897	21.8437	21.0413	NaN	NaN	NaN	NaN	NaN	NaN	19.2931	19.3434	18.4405	20.4046	20.1582	19.9518	19.8884	19.079	20.4952	21.6897	21.8437	21.0413	2	2	1	4.2	4.2	2.4	65.26		9.1714	52384000	8	GATAD2B	Transcriptional repressor p66-beta
NaN	NaN	NaN	22.0931	20.451	NaN	23.4004	22.9333	22.7589	26.9172	26.4894	26.4834	NaN	NaN	NaN	NaN	NaN	NaN	22.0931	20.451	19.3884	23.4004	22.9333	22.7589	22.0931	20.451	18.8794	26.9172	26.4894	26.4834	8	8	8	39.6	39.6	39.6	32.789		26.723	887340000	20	EXOSC2	Exosome complex component RRP4				2	1.11898	1.75879
NaN	NaN	NaN	14.6048	15.0157	14.9302	16.969	17.1594	17.6581	24.6774	24.7577	24.7325	18.6524	19.6027	18.7103	14.6048	15.0157	14.9302	14.6048	15.0157	14.9302	16.969	17.1594	17.6581	14.6048	15.0157	14.9302	24.6774	24.7577	24.7325	24	24	24	27.4	27.4	27.4	119.7		134.93	1303100000	73	PELP1	Proline-, glutamic acid- and leucine-rich protein 1				3	3.25454	2.41192	+
20.3055	20.5742	NaN	18.924	18.7899	19.1238	20.6543	20.5185	20.0247	26.3607	26.6367	25.9542	20.3055	20.5742	20.0031	18.924	18.7899	19.1238	18.924	18.7899	19.1238	20.6543	20.5185	20.0247	18.924	18.7899	19.1238	26.3607	26.6367	25.9542	14	14	14	48.3	48.3	48.3	45.143		323.31	2023800000	49	CSNK2A1;CSNK2A3	Casein kinase II subunit alpha;Casein kinase II subunit alpha 3	2.58208	-1.49402			2.6063	1.45333	+
21.7592	NaN	21.7009	21.0787	21.667	21.3522	22.6542	22.5313	22.2977	26.0549	25.871	25.7371	21.7592	18.89	21.7009	21.0787	21.667	21.3522	21.0787	21.667	21.3522	22.6542	22.5313	22.2977	21.0787	21.667	21.3522	26.0549	25.871	25.7371	6	6	6	34.4	34.4	34.4	24.942		183.96	835140000	42	CSNK2B	Casein kinase II subunit beta	0.705008	-0.364068			2.31723	1.12844	+
21.3522	NaN	NaN	20.4837	20.5242	20.3214	24.1485	22.3829	22.4328	26.103	24.3277	23.9532	21.3522	20.3	19.5428	20.4837	20.5242	20.3214	20.4837	20.5242	20.3214	24.1485	22.3829	22.4328	20.4837	20.5242	20.3214	26.103	24.3277	23.9532	5	5	5	55.1	55.1	55.1	18.007		46.411	719130000	24	UBE2I	SUMO-conjugating enzyme UBC9		-0.909116			1.91862	2.54499	+
21.0131	20.9437	21.1296	20.8756	21.1505	20.3894	22.5139	22.4134	22.5644	23.8113	23.703	23.5331	21.0131	20.9437	21.1296	20.8756	21.1505	20.3894	20.8756	21.1505	20.3894	22.5139	22.4134	22.5644	20.8756	21.1505	20.3894	23.8113	23.703	23.5331	12	12	12	28.7	28.7	28.7	47.716		68.785	688760000	55	AHCY	Adenosylhomocysteinase	0.415461	-0.223606			2.7625	1.69205	+
24.2736	23.7085	23.3361	24.2442	23.9007	23.9654	25.2496	24.9833	25.1399	26.6144	26.457	27.0271	24.2736	23.7085	23.3361	24.2442	23.9007	23.9654	24.2442	23.9007	23.9654	25.2496	24.9833	25.1399	24.2442	23.9007	23.9654	26.6144	26.457	27.0271	4	4	1	67.4	67.4	24.7	10.366		71.913	1694900000	40	DYNLL1	Dynein light chain 1, cytoplasmic	0.37961	0.264069			2.94344	1.08748	+
NaN	NaN	NaN	NaN	NaN	17.0615	21.217	21.7942	21.3012	24.4528	24.3584	24.5172	NaN	NaN	NaN	NaN	NaN	NaN	19.9504	18.4396	17.0615	21.217	21.7942	21.3012	18.7989	19.4362	17.0615	24.4528	24.3584	24.5172	34	34	34	33	33	33	154.91		163.21	1269900000	87	ZMYM2	Zinc finger MYM-type protein 2				1		4.37594
NaN	NaN	NaN	20.0438	NaN	NaN	22.8333	23.0379	23.2368	25.4974	26.3941	25.5554	NaN	NaN	NaN	NaN	NaN	NaN	20.0438	20.1609	20.4346	22.8333	23.0379	23.2368	20.0438	19.7661	18.7314	25.4974	26.3941	25.5554	30	30	30	52.3	52.3	52.3	96.837		323.31	3489700000	141	SIMC1	SUMO-interacting motif-containing protein 1				1		2.99219
NaN	NaN	NaN	NaN	NaN	NaN	NaN	22.7396	NaN	26.1531	26.0021	25.3484	NaN	NaN	NaN	NaN	NaN	NaN	NaN	NaN	NaN	NaN	NaN	NaN	20.0797	20.0455	19.0614	26.1531	26.0021	25.3484	20	20	20	24.2	24.2	24.2	136.39		251.63	1554300000	56	ATF7IP	Activating transcription factor 7-interacting protein 1
NaN	NaN	NaN	NaN	NaN	NaN	NaN	NaN	NaN	25.2723	24.864	25.2886	NaN	NaN	NaN	NaN	NaN	NaN	NaN	NaN	NaN	NaN	NaN	NaN	19.7964	19.3993	19.993	25.2723	24.864	25.2886	11	11	8	36.6	36.6	27.4	45.369		152.62	838540000	36	ZCCHC12	Zinc finger CCHC domain-containing protein 12
NaN	NaN	NaN	NaN	NaN	NaN	15.9569	15.5791	16.3874	24.4843	24.4323	24.6218	NaN	NaN	NaN	NaN	NaN	NaN	20.0686	19.7401	19.3073	15.9569	15.5791	16.3874	19.1352	18.899	19.4104	24.4843	24.4323	24.6218	29	29	29	29.4	29.4	29.4	143.16		125.95	964130000	62	SETDB1	Histone-lysine N-methyltransferase SETDB1
NaN	NaN	NaN	NaN	NaN	NaN	NaN	17.8113	18.5265	24.1379	24.543	24.3479	NaN	NaN	NaN	NaN	NaN	NaN	NaN	NaN	NaN	NaN	NaN	NaN	18.7124	19.82	18.6967	24.1379	24.543	24.3479	19	19	19	34.2	34.2	34.2	83.064		260.7	678730000	45	LAS1L	Ribosomal biogenesis protein LAS1L
NaN	NaN	NaN	NaN	NaN	NaN	19.8998	NaN	19.7261	25.0992	24.8587	24.9991	NaN	NaN	NaN	NaN	NaN	NaN	NaN	NaN	NaN	NaN	NaN	NaN	20.3294	19.6102	19.494	25.0992	24.8587	24.9991	8	8	8	32.7	32.7	32.7	43.395		231.57	625250000	23	C18orf25	Uncharacterized protein C18orf25
NaN	NaN	NaN	NaN	NaN	NaN	NaN	NaN	NaN	24.6134	24.7018	24.4905	NaN	NaN	NaN	NaN	NaN	NaN	NaN	NaN	NaN	NaN	NaN	NaN	19.8505	19.5328	19.0782	24.6134	24.7018	24.4905	11	11	11	34.6	34.6	34.6	57.336		93.391	539440000	30	ZBTB2	Zinc finger and BTB domain-containing protein 2
17.3652	17.4649	16.7464	NaN	NaN	NaN	16.6507	17.4032	16.9724	24.9421	22.6259	25.7692	NaN	NaN	NaN	NaN	NaN	NaN	19.4144	19.6181	18.8491	16.6507	17.4032	16.9724	19.5382	19.4208	19.4002	24.9421	22.6259	25.7692	42	42	42	59	59	59	107.11		323.31	2480600000	122	MORC3	MORC family CW-type zinc finger protein 3
NaN	NaN	16.289	NaN	NaN	NaN	16.5891	16.5817	17.4967	24.5265	24.0781	24.5676	NaN	NaN	NaN	NaN	NaN	NaN	19.5934	19.192	18.6445	16.5891	16.5817	17.4967	19.5041	19.4623	19.6845	24.5265	24.0781	24.5676	38	38	38	19.1	19.1	19.1	282.58		281.74	1351000000	96	ATRX	Transcriptional regulator ATRX
NaN	NaN	NaN	NaN	NaN	NaN	20.6593	NaN	NaN	25.2632	23.5707	23.6883	NaN	NaN	NaN	NaN	NaN	NaN	NaN	NaN	NaN	NaN	NaN	NaN	18.7965	19.9848	20.2587	25.2632	23.5707	23.6883	39	39	39	28.5	28.5	28.5	213.57		323.31	1563400000	103	TP53BP1	Tumor suppressor p53-binding protein 1
NaN	NaN	NaN	NaN	NaN	NaN	20.368	NaN	NaN	23.6241	23.5673	23.5369	NaN	NaN	NaN	NaN	NaN	NaN	NaN	NaN	NaN	NaN	NaN	NaN	19.6804	18.3799	19.206	23.6241	23.5673	23.5369	10	10	10	41.1	41.1	41.1	41.213		81.434	414090000	30	CSNK2A2	Casein kinase II subunit alpha
NaN	NaN	NaN	NaN	NaN	NaN	NaN	NaN	NaN	24.0893	24.1077	23.9408	NaN	NaN	NaN	NaN	NaN	NaN	NaN	NaN	NaN	NaN	NaN	NaN	19.0061	19.9067	19.8263	24.0893	24.1077	23.9408	19	19	19	26.1	26.1	26.1	117.4		178.43	596540000	43	SMARCAD1	SWI/SNF-related matrix-associated actin-dependent regulator of chromatin subfamily A containing DEAD/H box 1
NaN	NaN	NaN	NaN	NaN	NaN	NaN	NaN	NaN	24.2049	24.5321	24.3815	NaN	NaN	NaN	NaN	NaN	NaN	NaN	NaN	NaN	NaN	NaN	NaN	19.581	20.8522	19.5826	24.2049	24.5321	24.3815	9	9	9	24.1	24.1	24.1	71.223		178.63	234160000	16	UBA2	SUMO-activating enzyme subunit 2
NaN	NaN	NaN	NaN	NaN	NaN	NaN	21.059	NaN	23.3991	24.3887	24.2697	NaN	NaN	NaN	NaN	NaN	NaN	NaN	NaN	NaN	NaN	NaN	NaN	20.1299	20.0254	19.0965	23.3991	24.3887	24.2697	13	13	13	29.1	29.1	29.1	65.009		159.28	471730000	30	SENP3	Sentrin-specific protease 3
NaN	NaN	NaN	NaN	NaN	NaN	20.6049	NaN	20.9264	23.4449	23.6208	23.6549	NaN	NaN	NaN	NaN	NaN	NaN	NaN	NaN	NaN	NaN	NaN	NaN	19.5006	20.0421	18.6202	23.4449	23.6208	23.6549	8	8	8	15.4	15.4	15.4	67.854		39.549	171240000	15	SENP2	Sentrin-specific protease 2
NaN	NaN	NaN	NaN	NaN	NaN	21.1131	18.9547	20.8997	23.6504	23.4674	23.383	NaN	NaN	NaN	NaN	NaN	NaN	19.4447	18.6373	20.5834	21.1131	18.9547	20.8997	19.885	19.3682	18.9542	23.6504	23.4674	23.383	27	27	27	12.5	12.5	12.5	302.88		88.603	383180000	50	SETX	Probable helicase senataxin
NaN	NaN	NaN	NaN	NaN	NaN	NaN	NaN	NaN	23.3423	23.2845	23.231	NaN	NaN	NaN	NaN	NaN	NaN	NaN	NaN	NaN	NaN	NaN	NaN	19.6511	18.841	19.202	23.3423	23.2845	23.231	6	6	6	20.1	20.1	20.1	43.656		10.802	132040000	6	UBE3D	E3 ubiquitin-protein ligase E3D
NaN	NaN	NaN	NaN	NaN	NaN	NaN	NaN	NaN	23.5564	23.4279	23.3941	NaN	NaN	NaN	NaN	NaN	NaN	NaN	NaN	NaN	NaN	NaN	NaN	19.3933	19.5127	19.3447	23.5564	23.4279	23.3941	7	7	7	34.6	34.6	34.6	29.337		40.01	178750000	14	ARL14EP	ARL14 effector protein
NaN	NaN	NaN	NaN	NaN	NaN	NaN	NaN	NaN	23.0161	23.294	23.376	NaN	NaN	NaN	NaN	NaN	NaN	NaN	NaN	NaN	NaN	NaN	NaN	18.5929	18.9405	20.0422	23.0161	23.294	23.376	7	7	7	17.9	17.9	17.9	56.054		26.422	180550000	11	ZNF639	Zinc finger protein 639
NaN	NaN	NaN	NaN	NaN	NaN	NaN	NaN	NaN	23.7861	23.5507	23.6169	NaN	NaN	NaN	NaN	NaN	NaN	NaN	NaN	NaN	NaN	NaN	NaN	19.842	20.7306	18.3279	23.7861	23.5507	23.6169	3	3	3	15.3	15.3	15.3	21.319		17.892	180840000	12	RNF4	E3 ubiquitin-protein ligase RNF4
NaN	NaN	NaN	NaN	NaN	NaN	19.5135	NaN	18.721	21.7101	23.5093	22.9744	NaN	NaN	NaN	NaN	NaN	NaN	NaN	NaN	NaN	NaN	NaN	NaN	19.03	18.7287	18.7878	21.7101	23.5093	22.9744	9	9	9	10.5	10.5	10.5	122.49		35.856	180310000	21	USP28	Ubiquitin carboxyl-terminal hydrolase 28
NaN	NaN	NaN	NaN	NaN	NaN	18.5618	NaN	NaN	22.2032	24.2002	24.2711	NaN	NaN	NaN	NaN	NaN	NaN	NaN	NaN	NaN	NaN	NaN	NaN	19.9012	19.9017	19.5158	22.2032	24.2002	24.2711	13	13	13	26.8	26.8	26.8	74.484		106.89	460920000	32	ZBTB33	Transcriptional regulator Kaiso
NaN	NaN	NaN	NaN	NaN	NaN	NaN	NaN	NaN	23.679	23.294	23.3292	NaN	NaN	NaN	NaN	NaN	NaN	NaN	NaN	NaN	NaN	NaN	NaN	20.6128	19.2407	19.41	23.679	23.294	23.3292	6	6	6	16	16	16	61.583		19.965	116210000	8	ZNF280B	Zinc finger protein 280B
NaN	NaN	NaN	NaN	NaN	NaN	21.7476	NaN	NaN	22.385	22.7433	22.8366	NaN	NaN	NaN	NaN	NaN	NaN	NaN	NaN	NaN	NaN	NaN	NaN	19.2391	18.7739	19.4914	22.385	22.7433	22.8366	4	4	4	17	17	17	38.926		8.0591	55970000	7	DCAF7	DDB1- and CUL4-associated factor 7
NaN	NaN	NaN	NaN	NaN	NaN	NaN	NaN	20.2946	22.9871	22.691	22.914	NaN	NaN	NaN	NaN	NaN	NaN	NaN	NaN	NaN	NaN	NaN	NaN	19.5344	20.0839	18.5673	22.9871	22.691	22.914	2	2	2	5.5	5.5	5.5	48.948		16.347	61993000	6	EXOSC9	Exosome complex component RRP45
NaN	NaN	NaN	NaN	NaN	NaN	NaN	NaN	NaN	23.036	23.3028	23.3272	NaN	NaN	NaN	NaN	NaN	NaN	NaN	NaN	NaN	NaN	NaN	NaN	20.4602	19.2803	19.6206	23.036	23.3028	23.3272	10	10	10	42	42	42	40.929		76.273	228860000	20	TDP2	Tyrosyl-DNA phosphodiesterase 2
NaN	NaN	NaN	NaN	NaN	NaN	NaN	NaN	NaN	22.1912	22.2454	22.7036	NaN	NaN	NaN	NaN	NaN	NaN	NaN	NaN	NaN	NaN	NaN	NaN	19.0245	19.4669	18.8262	22.1912	22.2454	22.7036	8	8	8	9.1	9.1	9.1	119.2		28.209	123100000	12	TOPORS	E3 ubiquitin-protein ligase Topors
NaN	NaN	NaN	NaN	NaN	NaN	20.9054	20.7747	21.0744	22.6593	22.5306	22.7473	NaN	NaN	NaN	NaN	NaN	NaN	20.3683	19.7076	18.729	20.9054	20.7747	21.0744	19.6792	18.8043	19.9837	22.6593	22.5306	22.7473	6	6	5	12.2	12.2	10.8	68.24		24.901	158820000	17	PIAS2	E3 SUMO-protein ligase PIAS2
NaN	NaN	NaN	NaN	NaN	NaN	20.1599	NaN	20.2685	22.7456	23.2577	22.6152	NaN	NaN	NaN	NaN	NaN	NaN	NaN	NaN	NaN	NaN	NaN	NaN	20.1598	19.3157	19.6961	22.7456	23.2577	22.6152	13	13	13	11.2	11.2	11.2	159		53.434	161910000	23	BLM	Bloom syndrome protein
NaN	NaN	NaN	NaN	NaN	NaN	22.0576	NaN	NaN	23.1809	22.8614	22.5559	NaN	NaN	NaN	NaN	NaN	NaN	NaN	NaN	NaN	NaN	NaN	NaN	19.5441	18.812	20.8663	23.1809	22.8614	22.5559	6	5	5	15.8	14.3	14.3	68.017		11.94	108240000	7	PIAS3	E3 SUMO-protein ligase PIAS3
NaN	NaN	NaN	NaN	NaN	NaN	NaN	NaN	NaN	22.5952	22.8614	22.7758	NaN	NaN	NaN	NaN	NaN	NaN	NaN	NaN	NaN	NaN	NaN	NaN	19.472	19.3345	20.1357	22.5952	22.8614	22.7758	2	2	2	16.2	16.2	16.2	25.249		71.681	64414000	6	EXOSC5	Exosome complex component RRP46
NaN	NaN	NaN	NaN	NaN	NaN	NaN	NaN	NaN	22.3713	22.1433	22.5319	NaN	NaN	NaN	NaN	NaN	NaN	NaN	NaN	NaN	NaN	NaN	NaN	19.4285	19.2705	19.6035	22.3713	22.1433	22.5319	8	8	7	9.3	9.3	8.3	130.84		43.346	94685000	16	HIPK1	Homeodomain-interacting protein kinase 1
NaN	NaN	NaN	NaN	NaN	NaN	NaN	NaN	NaN	22.0974	22.1804	21.9579	NaN	NaN	NaN	NaN	NaN	NaN	NaN	NaN	NaN	NaN	NaN	NaN	19.535	18.9961	18.9899	22.0974	22.1804	21.9579	2	2	2	3.6	3.6	3.6	56.782	0.00096618	3.0124	40869000	9	PDIA3	Protein disulfide-isomerase A3
NaN	NaN	NaN	NaN	NaN	NaN	22.3045	NaN	NaN	22.745	22.712	22.6123	NaN	NaN	NaN	NaN	NaN	NaN	NaN	NaN	NaN	NaN	NaN	NaN	20.1674	19.4074	19.8789	22.745	22.712	22.6123	7	7	7	28.9	28.9	28.9	38.449		18.866	139600000	13	SAE1	SUMO-activating enzyme subunit 1;SUMO-activating enzyme subunit 1, N-terminally processed
NaN	NaN	NaN	NaN	NaN	NaN	NaN	NaN	NaN	22.4902	22.6336	22.4482	NaN	NaN	NaN	NaN	NaN	NaN	NaN	NaN	NaN	NaN	NaN	NaN	20.0911	19.5082	19.4701	22.4902	22.6336	22.4482	10	10	10	11.2	11.2	11.2	126.14		44.286	134220000	18	SENP6	Sentrin-specific protease 6
NaN	NaN	NaN	NaN	NaN	NaN	NaN	NaN	NaN	21.8769	22.2233	22.412	NaN	NaN	NaN	NaN	NaN	NaN	NaN	NaN	NaN	NaN	NaN	NaN	20.1892	17.9197	20.2083	21.8769	22.2233	22.412	3	3	3	20	20	20	29.572		9.9368	55687000	7	EXOSC3	Exosome complex component RRP40
NaN	NaN	NaN	NaN	NaN	NaN	NaN	NaN	NaN	22.6484	22.5145	22.5866	NaN	NaN	NaN	NaN	NaN	NaN	NaN	NaN	NaN	NaN	NaN	NaN	20.6829	19.6769	19.2354	22.6484	22.5145	22.5866	9	9	9	8.3	8.3	8.3	193.08		51.463	121590000	11	SHPRH	E3 ubiquitin-protein ligase SHPRH
NaN	NaN	NaN	NaN	NaN	NaN	NaN	NaN	NaN	22.1628	22.1488	22.2167	NaN	NaN	NaN	NaN	NaN	NaN	NaN	NaN	NaN	NaN	NaN	NaN	20.0358	18.8412	19.699	22.1628	22.1488	22.2167	5	5	5	6.2	6.2	6.2	97.55		16.787	65362000	6	PML	Protein PML
NaN	NaN	NaN	NaN	NaN	NaN	NaN	NaN	NaN	22.1386	21.995	22.23	NaN	NaN	NaN	NaN	NaN	NaN	NaN	NaN	NaN	NaN	NaN	NaN	18.947	20.151	19.3337	22.1386	21.995	22.23	3	3	2	6.5	6.5	4.8	55.581		9.2622	60941000	11	RCOR3;RCOR1	REST corepressor 3;REST corepressor 1
NaN	NaN	NaN	NaN	NaN	NaN	NaN	NaN	NaN	21.515	22.4579	21.9135	NaN	NaN	NaN	NaN	NaN	NaN	NaN	NaN	NaN	NaN	NaN	NaN	19.6835	20.2555	19.2671	21.515	22.4579	21.9135	4	1	1	13.4	4.2	4.2	45.16		7.0117	36533000	5	ZCCHC18	Putative zinc finger CCHC domain-containing protein 18
NaN	NaN	NaN	NaN	NaN	NaN	NaN	20.7146	NaN	21.9319	21.9868	21.4912	NaN	NaN	NaN	NaN	NaN	NaN	NaN	NaN	NaN	NaN	NaN	NaN	19.7369	19.7057	19.4783	21.9319	21.9868	21.4912	5	5	5	7.2	7.2	7.2	131.87		9.4706	51482000	9	FAM178A	Protein FAM178A
NaN	NaN	NaN	NaN	NaN	NaN	NaN	NaN	NaN	22.188	22.2162	22.375	NaN	NaN	NaN	NaN	NaN	NaN	NaN	NaN	NaN	NaN	NaN	NaN	20.724	20.1112	19.7692	22.188	22.2162	22.375	7	6	6	7.4	6.4	6.4	130.96		12.222	93087000	11	HIPK2	Homeodomain-interacting protein kinase 2
NaN	NaN	NaN	NaN	NaN	NaN	NaN	20.9523	20.8761	21.3385	21.157	21.8694	NaN	NaN	NaN	NaN	NaN	NaN	NaN	NaN	NaN	NaN	NaN	NaN	19.9332	19.0176	19.4174	21.3385	21.157	21.8694	2	2	2	2.8	2.8	2.8	126.32		4.5009	40174000	3	SMC6	Structural maintenance of chromosomes protein 6
22.0811	NaN	NaN	NaN	NaN	NaN	NaN	NaN	NaN	21.9301	21.8395	21.9244	NaN	NaN	NaN	NaN	NaN	NaN	NaN	NaN	NaN	NaN	NaN	NaN	19.5425	20.2235	20.0408	21.9301	21.8395	21.9244	2	2	2	9.6	9.6	9.6	34.222	0.00094607	2.8731	79847000	7	NIFK	MKI67 FHA domain-interacting nucleolar phosphoprotein
NaN	NaN	NaN	NaN	NaN	NaN	NaN	NaN	NaN	21.7671	21.4446	21.6461	NaN	NaN	NaN	NaN	NaN	NaN	NaN	NaN	NaN	NaN	NaN	NaN	19.8788	20.3121	19.0306	21.7671	21.4446	21.6461	6	6	6	7.2	7.2	7.2	98.096		24.474	62563000	15	ZHX1	Zinc fingers and homeoboxes protein 1
20.9837	NaN	20.8011	NaN	NaN	NaN	NaN	NaN	NaN	20.9545	21.1363	21.5392	NaN	NaN	NaN	NaN	NaN	NaN	NaN	NaN	NaN	NaN	NaN	NaN	19.4058	19.4569	19.7655	20.9545	21.1363	21.5392	2	2	2	4.2	4.2	4.2	81.028		27.929	57899000	14	CCNT2	Cyclin-T2
NaN	NaN	NaN	NaN	NaN	NaN	NaN	NaN	NaN	21.2495	21.3939	20.9631	NaN	NaN	NaN	NaN	NaN	NaN	NaN	NaN	NaN	NaN	NaN	NaN	19.6318	20.0921	19.0969	21.2495	21.3939	20.9631	2	2	2	5.1	5.1	5.1	43.476		4.8611	16908000	3	PTRF	Polymerase I and transcript release factor
NaN	NaN	NaN	NaN	NaN	NaN	20.8975	NaN	20.6022	20.3432	20.3614	20.4615	NaN	NaN	NaN	NaN	NaN	NaN	NaN	NaN	NaN	NaN	NaN	NaN	19.4411	19.4267	18.3156	20.3432	20.3614	20.4615	3	3	3	13.3	13.3	13.3	36.072		6.9084	32876000	6	BRCC3	Lys-63-specific deubiquitinase BRCC36
NaN	NaN	NaN	NaN	16.4196	17.2647	18.4803	19.2266	19.6492	25.8008	25.6707	25.298	NaN	NaN	NaN	NaN	NaN	NaN	19.0464	16.4196	17.2647	18.4803	19.2266	19.6492	18.9424	16.4196	17.2647	25.8008	25.6707	25.298	12	12	12	34.7	34.7	34.7	47.405		108.82	1099900000	34	WDR18	WD repeat-containing protein 18				2	1.60845	2.27653	+
NaN	NaN	NaN	20.712	19.7684	NaN	19.5464	NaN	20.0374	23.8934	23.0869	22.9588	NaN	NaN	NaN	NaN	NaN	NaN	NaN	NaN	NaN	NaN	NaN	NaN	20.712	19.7684	19.5101	23.8934	23.0869	22.9588	6	6	6	11.1	11.1	11.1	79.322		17.816	229520000	16	NOL9	Polynucleotide 5-hydroxyl-kinase NOL9				2	0.311557	-0.448317
NaN	NaN	NaN	19.3951	19.5783	20.107	20.4742	20.3295	20.2599	21.8667	21.6925	21.2141	18.7762	19.2602	18.4166	19.3951	19.5783	20.107	19.3951	19.5783	20.107	20.4742	20.3295	20.2599	19.3951	19.5783	20.107	21.8667	21.6925	21.2141	5	5	5	10.8	10.8	10.8	76.666		8.7951	103450000	11	TCF25	Transcription factor 25				3	1.38585	0.661083
16.5626	19.0166	17.1812	15.9445	16.1316	15.826	17.057	17.1835	19.5907	24.1598	24.7578	24.4973	16.5626	19.0166	17.1812	15.9445	16.1316	15.826	15.9445	16.1316	15.826	17.057	17.1835	19.5907	15.9445	16.1316	15.826	24.1598	24.7578	24.4973	27	27	27	38	38	38	105.67		285.43	1108900000	83	TEX10	Testis-expressed sequence 10 protein	1.02435	-1.6194			1.12103	1.97631
19.9409	19.8276	NaN	20.3532	19.4363	19.914	21.5005	20.4146	21.442	23.8461	24.0973	23.9652	19.9409	19.8276	19.4952	20.3532	19.4363	19.914	20.3532	19.4363	19.914	21.5005	20.4146	21.442	20.3532	19.4363	19.914	23.8461	24.0973	23.9652	5	5	5	20	20	20	26.383		29.397	320500000	24	EXOSC4	Exosome complex component RRP41	0.0159817	0.0169357			1.2946	1.21789
20.6175	21.987	21.0807	20.3881	19.6706	20.1081	20.1924	20.3229	20.4706	24.0195	23.6331	23.8521	20.6175	21.987	21.0807	20.3881	19.6706	20.1081	20.3881	19.6706	20.1081	20.1924	20.3229	20.4706	20.3881	19.6706	20.1081	24.0195	23.6331	23.8521	15	15	15	22.9	22.9	22.9	100.83		39.513	384750000	35	EXOSC10	Exosome component 10	1.21606	-1.17279			0.538683	0.27306
NaN	NaN	19.262	NaN	19.3341	19.6475	20.2559	20.0799	19.9262	22.1735	23.2423	23.3545	NaN	NaN	NaN	NaN	NaN	NaN	19.7516	19.3341	19.6475	20.2559	20.0799	19.9262	19.7595	19.3341	19.6475	22.1735	23.2423	23.3545	5	5	5	21.7	21.7	21.7	28.235		19.063	138410000	10	EXOSC6	Exosome complex component MTR3		0.228778			1.40907	0.596571
21.9721	21.3531	21.0828	21.1825	21.5729	21.9367	22.5928	21.9298	21.7439	24.3242	24.8648	24.4209	21.9721	21.3531	21.0828	21.1825	21.5729	21.9367	21.1825	21.5729	21.9367	22.5928	21.9298	21.7439	21.1825	21.5729	21.9367	24.3242	24.8648	24.4209	13	13	13	22	22	22	67.567		38.577	471700000	33	CANX	Calnexin	0.0993893	0.0946598			0.710477	0.524804
20.4536	20.2061	20.2471	19.7164	20.1715	20.0299	20.4698	20.4298	20.2349	22.7783	22.525	22.612	20.4536	20.2061	20.2471	19.7164	20.1715	20.0299	19.7164	20.1715	20.0299	20.4698	20.4298	20.2349	19.7164	20.1715	20.0299	22.7783	22.525	22.612	11	11	9	15.7	15.7	13.2	75.022		15.724	304420000	21	MTA2	Metastasis-associated protein MTA2	0.99948	-0.32973			1.24643	0.405624
23.9471	22.9771	23.2624	21.2504	21.3491	21.3909	21.0483	21.3131	21.5118	24.4194	24.2357	22.2282	23.9471	22.9771	23.2624	21.2504	21.3491	21.3909	21.2504	21.3491	21.3909	21.0483	21.3131	21.5118	21.2504	21.3491	21.3909	24.4194	24.2357	22.2282	23	23	23	44.8	44.8	44.8	53.651		74.901	950480000	84	VIM	Vimentin	2.68269	-2.06537			0.099742	-0.0390784
21.357	20.5164	NaN	21.508	21.3541	21.3058	22.3605	22.02	21.6789	23.713	23.5891	23.3342	21.357	20.5164	19.2014	21.508	21.3541	21.3058	21.508	21.3541	21.3058	22.3605	22.02	21.6789	21.508	21.3541	21.3058	23.713	23.5891	23.3342	8	8	4	22.5	22.5	11.3	55.364		23.134	374660000	30	HDAC2	Histone deacetylase 2	0.59224	0.452557			1.42441	0.630521
19.8051	19.6056	19.5657	19.9503	19.4066	19.9014	20.8789	20.113	20.0124	22.2348	21.496	21.9243	19.8051	19.6056	19.5657	19.9503	19.4066	19.9014	19.9503	19.4066	19.9014	20.8789	20.113	20.0124	19.9503	19.4066	19.9014	22.2348	21.496	21.9243	13	13	13	12.6	12.6	12.6	128.3		43.02	155060000	28	USP7	Ubiquitin carboxyl-terminal hydrolase 7	0.190526	0.0939471			0.83282	0.581984
22.4814	22.1108	22.2956	21.9289	22.0888	22.4027	22.8799	22.496	22.6886	24.0164	23.7862	23.9311	22.4814	22.1108	22.2956	21.9289	22.0888	22.4027	21.9289	22.0888	22.4027	22.8799	22.496	22.6886	21.9289	22.0888	22.4027	24.0164	23.7862	23.9311	10	10	10	7.1	7.1	7.1	218		24.471	338600000	22	CHD4	Chromodomain-helicase-DNA-binding protein 4	0.37182	-0.155839			1.43291	0.548026
26.2609	25.1095	25.3946	25.2402	25.2462	25.2777	25.5172	25.1953	25.2864	27.3276	26.6175	26.4516	26.2609	25.1095	25.3946	25.2402	25.2462	25.2777	25.2402	25.2462	25.2777	25.5172	25.1953	25.2864	25.2402	25.2462	25.2777	27.3276	26.6175	26.4516	13	13	13	39.1	39.1	39.1	32.575		230.57	6151200000	126	NPM1	Nucleophosmin	0.408966	-0.333657			0.334811	0.0783081
22.9349	22.1271	22.3838	22.6555	22.5165	22.5217	23.1754	23.162	23.0032	24.2463	24.0433	24.0357	22.9349	22.1271	22.3838	22.6555	22.5165	22.5217	22.6555	22.5165	22.5217	23.1754	23.162	23.0032	22.6555	22.5165	22.5217	24.2463	24.0433	24.0357	14	14	10	61.6	61.6	52.7	47.82		323.31	971800000	49	RBBP7	Histone-binding protein RBBP7	0.124631	0.0826378			2.80835	0.548988
23.374	23.0914	22.905	22.6454	22.5377	22.9459	NaN	23.1129	22.5284	24.1143	24.3447	24.2887	23.374	23.0914	22.905	22.6454	22.5377	22.9459	NaN	NaN	NaN	NaN	NaN	NaN	22.6454	22.5377	22.9459	24.1143	24.3447	24.2887	12	8	8	53.2	44.2	44.2	47.655		161.96	639520000	31	RBBP4	Histone-binding protein RBBP4	1.06234	-0.413767			0.150192	0.110953
25.4466	26.1417	25.3434	21.9858	22.4962	22.297	22.1793	22.2599	22.8923	23.1328	23.9743	24.0672	25.4466	26.1417	25.3434	21.9858	22.4962	22.297	21.9858	22.4962	22.297	22.1793	22.2599	22.8923	21.9858	22.4962	22.297	23.1328	23.9743	24.0672	7	7	7	54.9	54.9	54.9	26.215		45.458	740790000	33	CLNS1A	Methylosome subunit pICln	3.50317	-3.38423			0.273625	0.184163
24.0452	25.0077	24.6136	23.8939	24.0527	23.4566	24.6958	24.7137	24.8405	25.0451	24.9898	25.3638	24.0452	25.0077	24.6136	23.8939	24.0527	23.4566	23.8939	24.0527	23.4566	24.6958	24.7137	24.8405	23.8939	24.0527	23.4566	25.0451	24.9898	25.3638	2	1	1	13.3	7.5	7.5	13.079	0.00094073	2.8121	791590000	17	IGKV2D-24;IGKV2-24		1.07009	-0.754415			2.17365	0.948894
21.4827	NaN	21.1466	21.2768	21.3251	21.5685	22.1404	21.2641	21.6153	22.5834	22.9812	22.5581	21.4827	18.8333	21.1466	21.2768	21.3251	21.5685	21.2768	21.3251	21.5685	22.1404	21.2641	21.6153	21.2768	21.3251	21.5685	22.5834	22.9812	22.5581	13	13	13	16.3	16.3	16.3	123.63		40.072	332270000	21	IPO5	Importin-5	0.161891	0.0755177			0.451293	0.283133
22.7516	NaN	NaN	21.3978	21.5861	21.3812	22.2892	21.9762	21.8591	23.0121	22.6109	22.2894	22.7516	19.535	19.4067	21.3978	21.5861	21.3812	21.3978	21.5861	21.3812	22.2892	21.9762	21.8591	21.3978	21.5861	21.3812	23.0121	22.6109	22.2894	3	3	3	20.2	20.2	20.2	20.811		12.595	196870000	31	CBX3	Chromobox protein homolog 3		-1.29653			1.81612	0.586486
23.6158	24.4477	23.8194	22.2185	21.9537	21.6607	NaN	21.9555	22.7383	22.9122	23.2933	22.999	23.6158	24.4477	23.8194	22.2185	21.9537	21.6607	NaN	NaN	NaN	NaN	NaN	NaN	22.2185	21.9537	21.6607	22.9122	23.2933	22.999	6	6	6	33.2	33.2	33.2	29.6		15.24	420660000	22	SPIN1	Spindlin-1	2.60579	-2.01667			0.464814	0.40261
21.2414	21.2416	21.5437	20.9284	20.7073	20.5344	21.0774	20.7508	21.1724	21.7503	21.7226	22.0388	21.2414	21.2416	21.5437	20.9284	20.7073	20.5344	20.9284	20.7073	20.5344	21.0774	20.7508	21.1724	20.9284	20.7073	20.5344	21.7503	21.7226	22.0388	7	6	6	6.7	6.1	6.1	128.64		13.146	127310000	27	RBM6	RNA-binding protein 6	1.81673	-0.618887			0.742053	0.276857
25.8752	25.5683	25.8021	25.47	24.8682	25.0753	25.8175	25.5801	25.9029	26.292	26.0832	26.2606	25.8752	25.5683	25.8021	25.47	24.8682	25.0753	25.47	24.8682	25.0753	25.8175	25.5801	25.9029	25.47	24.8682	25.0753	26.292	26.0832	26.2606	2	2	2	23.7	23.7	23.7	8.4977		9.2376	2222000000	27	ZNF706	Zinc finger protein 706	1.426	-0.610733			1.45203	0.628984
27.7694	27.6265	27.9147	26.9555	26.8548	26.7486	27.5354	27.3427	27.3187	27.7404	27.8984	28.1248	27.7694	27.6265	27.9147	26.9555	26.8548	26.7486	26.9555	26.8548	26.7486	27.5354	27.3427	27.3187	26.9555	26.8548	26.7486	27.7404	27.8984	28.1248	4	4	4	23.2	23.2	23.2	10.576		21.057	10987000000	73	C19orf53	Leydig cell tumor 10 kDa protein homolog	3.06554	-0.917234			2.41169	0.546001
23.3738	23.312	23.3335	22.257	22.357	22.0885	22.3301	22.624	22.7308	23.1813	23.279	23.3803	23.3738	23.312	23.3335	22.257	22.357	22.0885	22.257	22.357	22.0885	22.3301	22.624	22.7308	22.257	22.357	22.0885	23.1813	23.279	23.3803	8	8	8	11.5	11.5	11.5	89.301		40.844	587350000	54	NOP2	Probable 28S rRNA (cytosine(4447)-C(5))-methyltransferase	3.79058	-1.10562			1.07551	0.327463
23.9601	24.3455	24.465	23.2343	23.1269	23.4149	23.3384	23.437	23.5205	24.2732	24.2902	24.2611	23.9601	24.3455	24.465	23.2343	23.1269	23.4149	23.2343	23.1269	23.4149	23.3384	23.437	23.5205	23.2343	23.1269	23.4149	24.2732	24.2902	24.2611	15	15	15	37.5	37.5	37.5	55.455		128.53	1736700000	109	PRPF31	U4/U6 small nuclear ribonucleoprotein Prp31	2.33995	-0.998172			0.808117	0.17323
NaN	NaN	NaN	NaN	14.4745	NaN	18.7466	17.519	18.7125	26.7032	26.6562	26.5698	NaN	NaN	NaN	NaN	NaN	NaN	19.7061	14.4745	20.1083	18.7466	17.519	18.7125	18.8067	14.4745	20.4314	26.7032	26.6562	26.5698	52	52	52	47.7	47.7	47.7	162.77		323.31	8943500000	200	RAD54L2	Helicase ARIP4				1		3.85147
NaN	NaN	NaN	NaN	NaN	20.2904	20.4792	20.6729	19.9708	22.8136	23.3503	22.8726	NaN	NaN	NaN	NaN	NaN	NaN	19.3164	19.6912	20.2904	20.4792	20.6729	19.9708	20.1665	19.271	20.2904	22.8136	23.3503	22.8726	13	13	13	21.6	21.6	21.6	92.902		63.733	264240000	30	KDM1A	Lysine-specific histone demethylase 1A				1		0.0839011
NaN	NaN	NaN	NaN	NaN	19.8669	NaN	20.8116	NaN	22.2425	21.7397	22.1476	NaN	NaN	NaN	NaN	NaN	NaN	NaN	NaN	NaN	NaN	NaN	NaN	18.847	19.6	19.8669	22.2425	21.7397	22.1476	3	3	3	18.8	18.8	18.8	19.024		5.4577	56533000	6	MPHOSPH6	M-phase phosphoprotein 6				1		0.944681
21.2877	NaN	NaN	NaN	NaN	20.0581	20.1474	20.6725	20.617	24.7763	23.8767	24.2993	NaN	NaN	NaN	NaN	NaN	NaN	19.3516	18.8231	20.0581	20.1474	20.6725	20.617	19.4892	18.7531	20.0581	24.7763	23.8767	24.2993	8	8	8	34.4	34.4	34.4	31.821		115.27	382380000	21	EXOSC7	Exosome complex component RRP42		-1.22957				0.420822
21.2147	21.4938	22.1728	20.866	20.8138	NaN	22.2048	21.8259	21.662	21.277	21.3927	20.9788	NaN	NaN	NaN	NaN	NaN	NaN	20.866	20.8138	19.4576	22.2048	21.8259	21.662	20.866	20.8138	19.8652	21.277	21.3927	20.9788	8	4	4	19.5	13.5	13.5	46.153		14.329	134620000	20	EIF4A1	Eukaryotic initiation factor 4A-I	0.914336	-0.787229			1.83036	1.05772	+
22.122	21.4112	21.5117	21.6703	21.3883	21.3645	22.9002	22.2855	22.7771	NaN	21.4903	21.544	22.122	21.4112	21.5117	21.6703	21.3883	21.3645	21.6703	21.3883	21.3645	22.9002	22.2855	22.7771	NaN	NaN	NaN	NaN	NaN	NaN	8	8	7	36.4	36.4	33.7	34.095		35.862	240610000	15	CDK1	Cyclin-dependent kinase 1	0.355044	-0.207257			2.29267	1.17991	+
NaN	NaN	NaN	NaN	NaN	NaN	24.892	NaN	NaN	24.7567	NaN	NaN	NaN	NaN	NaN	NaN	NaN	NaN	NaN	NaN	NaN	NaN	NaN	NaN	NaN	NaN	NaN	NaN	NaN	NaN	3	3	3	10	10	10	25.476		17.622	485520000	2	SRSF2;SRSF8	Serine/arginine-rich splicing factor 2;Serine/arginine-rich splicing factor 8
NaN	NaN	NaN	NaN	NaN	NaN	NaN	NaN	20.3821	20.4813	NaN	NaN	NaN	NaN	NaN	NaN	NaN	NaN	NaN	NaN	NaN	NaN	NaN	NaN	NaN	NaN	NaN	NaN	NaN	NaN	3	3	3	4.8	4.8	4.8	100.2		12.799	48354000	5	PSMD2	26S proteasome non-ATPase regulatory subunit 2
NaN	NaN	NaN	NaN	NaN	NaN	NaN	22.4805	NaN	NaN	22.8971	NaN	NaN	NaN	NaN	NaN	NaN	NaN	NaN	NaN	NaN	NaN	NaN	NaN	NaN	NaN	NaN	NaN	NaN	NaN	3	3	2	18.2	18.2	12.2	32.922		33.11	108000000	4	CAPZA1	F-actin-capping protein subunit alpha-1
NaN	NaN	NaN	NaN	NaN	NaN	21.2572	NaN	NaN	NaN	NaN	21.8973	NaN	NaN	NaN	NaN	NaN	NaN	NaN	NaN	NaN	NaN	NaN	NaN	NaN	NaN	NaN	NaN	NaN	NaN	2	2	2	1.6	1.6	1.6	196.63		8.8066	44094000	14	ZC3H13	Zinc finger CCCH domain-containing protein 13
NaN	NaN	NaN	NaN	NaN	NaN	22.3505	NaN	NaN	NaN	NaN	21.8619	NaN	NaN	NaN	NaN	NaN	NaN	NaN	NaN	NaN	NaN	NaN	NaN	NaN	NaN	NaN	NaN	NaN	NaN	2	2	2	43.1	43.1	43.1	6.4575		38.077	88852000	6	USMG5	Up-regulated during skeletal muscle growth protein 5
NaN	NaN	NaN	NaN	NaN	NaN	NaN	NaN	22.1219	NaN	NaN	21.6505	NaN	NaN	NaN	NaN	NaN	NaN	NaN	NaN	NaN	NaN	NaN	NaN	NaN	NaN	NaN	NaN	NaN	NaN	2	2	2	1.9	1.9	1.9	123.92	0.00092507	2.6006	45550000	3	UBE3C	Ubiquitin-protein ligase E3C
NaN	NaN	NaN	NaN	NaN	NaN	20.2973	NaN	NaN	NaN	NaN	21.0808	NaN	NaN	NaN	NaN	NaN	NaN	NaN	NaN	NaN	NaN	NaN	NaN	NaN	NaN	NaN	NaN	NaN	NaN	1	1	1	2.1	2.1	2.1	93.772		13.983	28392000	3	GPRASP2;GPRASP1	G-protein coupled receptor-associated sorting protein 2;G-protein coupled receptor-associated sorting protein 1
23.2188	NaN	NaN	NaN	NaN	NaN	20.9844	NaN	NaN	NaN	21.5282	NaN	NaN	NaN	NaN	NaN	NaN	NaN	NaN	NaN	NaN	NaN	NaN	NaN	NaN	NaN	NaN	NaN	NaN	NaN	2	2	2	11	11	11	29.669		8.338	38699000	4	RPL7L1	60S ribosomal protein L7-like 1
20.8428	22.0362	21.8101	NaN	NaN	NaN	19.9396	NaN	NaN	NaN	19.9166	NaN	NaN	NaN	NaN	NaN	NaN	NaN	NaN	NaN	NaN	NaN	NaN	NaN	NaN	NaN	NaN	NaN	NaN	NaN	2	2	2	8.3	8.3	8.3	34.342		5.4426	45944000	11	WDR83	WD repeat domain-containing protein 83
22.3002	21.9519	23.113	NaN	NaN	NaN	21.3167	NaN	22.6622	NaN	21.868	NaN	NaN	NaN	NaN	NaN	NaN	NaN	NaN	NaN	NaN	NaN	NaN	NaN	NaN	NaN	NaN	NaN	NaN	NaN	3	3	3	21.6	21.6	21.6	16.368		7.554	182560000	17	EDF1	Endothelial differentiation-related factor 1
NaN	NaN	NaN	NaN	NaN	NaN	NaN	21.4263	21.1645	NaN	20.8035	NaN	NaN	NaN	NaN	NaN	NaN	NaN	NaN	NaN	NaN	NaN	NaN	NaN	NaN	NaN	NaN	NaN	NaN	NaN	2	2	2	11.2	11.2	11.2	33.331		3.7598	46020000	5	MTCH2	Mitochondrial carrier homolog 2
NaN	23.8944	NaN	NaN	NaN	NaN	23.901	NaN	24.0018	NaN	NaN	23.9613	NaN	NaN	NaN	NaN	NaN	NaN	NaN	NaN	NaN	NaN	NaN	NaN	NaN	NaN	NaN	NaN	NaN	NaN	1	1	1	3	3	3	67.231		3.7184	402350000	5	GRB10	Growth factor receptor-bound protein 10
23.9954	NaN	NaN	NaN	NaN	NaN	NaN	NaN	NaN	NaN	22.7022	NaN	NaN	NaN	NaN	NaN	NaN	NaN	NaN	NaN	NaN	NaN	NaN	NaN	NaN	NaN	NaN	NaN	NaN	NaN	6	6	5	21.2	21.2	18.8	39.617		12.249	68523000	7	H2AFY	Core histone macro-H2A.1
NaN	NaN	21.603	NaN	NaN	NaN	NaN	NaN	NaN	NaN	21.2233	NaN	NaN	NaN	NaN	NaN	NaN	NaN	NaN	NaN	NaN	NaN	NaN	NaN	NaN	NaN	NaN	NaN	NaN	NaN	2	2	2	14.9	14.9	14.9	27.48		5.0903	42662000	2	FAM64A	Protein FAM64A
22.2242	NaN	NaN	NaN	NaN	NaN	NaN	NaN	NaN	NaN	21.217	NaN	NaN	NaN	NaN	NaN	NaN	NaN	NaN	NaN	NaN	NaN	NaN	NaN	NaN	NaN	NaN	NaN	NaN	NaN	5	5	5	9.4	9.4	9.4	66.408		10.886	35986000	6	LMNB1	Lamin-B1
20.1358	NaN	NaN	NaN	NaN	NaN	NaN	NaN	NaN	NaN	20.0316	NaN	NaN	NaN	NaN	NaN	NaN	NaN	NaN	NaN	NaN	NaN	NaN	NaN	NaN	NaN	NaN	NaN	NaN	NaN	2	2	2	1.9	1.9	1.9	121.9	0.00098232	3.1663	12438000	2	SMARCA5	SWI/SNF-related matrix-associated actin-dependent regulator of chromatin subfamily A member 5
21.2754	21.6169	21.611	NaN	NaN	NaN	NaN	NaN	NaN	NaN	NaN	21.4489	NaN	NaN	NaN	NaN	NaN	NaN	NaN	NaN	NaN	NaN	NaN	NaN	NaN	NaN	NaN	NaN	NaN	NaN	2	2	2	5.3	5.3	5.3	64.989		3.8224	39317000	8	EIF2A	Eukaryotic translation initiation factor 2A;Eukaryotic translation initiation factor 2A, N-terminally processed
NaN	NaN	20.0143	NaN	NaN	NaN	NaN	NaN	NaN	NaN	NaN	20.2607	NaN	NaN	NaN	NaN	NaN	NaN	NaN	NaN	NaN	NaN	NaN	NaN	NaN	NaN	NaN	NaN	NaN	NaN	2	2	2	2.3	2.3	2.3	98.428	0.00098425	3.2185	23163000	2	MAP7D3	MAP7 domain-containing protein 3
NaN	NaN	NaN	NaN	NaN	NaN	21.6751	NaN	NaN	21.5005	NaN	21.315	NaN	NaN	NaN	NaN	NaN	NaN	NaN	NaN	NaN	NaN	NaN	NaN	NaN	NaN	NaN	NaN	NaN	NaN	3	3	3	13.8	13.8	13.8	32.66		6.8185	58159000	5	PPA1	Inorganic pyrophosphatase
21.0991	20.9715	20.9851	NaN	NaN	NaN	NaN	NaN	20.6044	20.9769	NaN	20.9285	NaN	NaN	NaN	NaN	NaN	NaN	NaN	NaN	NaN	NaN	NaN	NaN	NaN	NaN	NaN	NaN	NaN	NaN	2	2	2	3.3	3.3	3.3	52.736	0.0017953	2.353	53809000	7	PPHLN1	Periphilin-1
NaN	NaN	NaN	NaN	NaN	NaN	NaN	NaN	NaN	22.5672	22.2901	NaN	NaN	NaN	NaN	NaN	NaN	NaN	NaN	NaN	NaN	NaN	NaN	NaN	NaN	NaN	NaN	NaN	NaN	NaN	2	2	2	13.6	13.6	13.6	22.225		6.0122	56742000	8	CBX5	Chromobox protein homolog 5
NaN	NaN	NaN	NaN	NaN	NaN	NaN	NaN	NaN	20.8223	21.3721	NaN	NaN	NaN	NaN	NaN	NaN	NaN	NaN	NaN	NaN	NaN	NaN	NaN	NaN	NaN	NaN	NaN	NaN	NaN	3	3	3	10.6	10.6	10.6	47.707		5.5043	34161000	4	WDR12	Ribosome biogenesis protein WDR12
NaN	NaN	NaN	NaN	NaN	NaN	NaN	NaN	NaN	21.1885	20.9285	NaN	NaN	NaN	NaN	NaN	NaN	NaN	NaN	NaN	NaN	NaN	NaN	NaN	NaN	NaN	NaN	NaN	NaN	NaN	6	4	4	9	6.6	6.6	80.785		5.7163	32229000	4	MTA1;MTA3	Metastasis-associated protein MTA1;Metastasis-associated protein MTA3
NaN	NaN	NaN	NaN	NaN	NaN	NaN	NaN	NaN	20.6305	20.3483	NaN	NaN	NaN	NaN	NaN	NaN	NaN	NaN	NaN	NaN	NaN	NaN	NaN	NaN	NaN	NaN	NaN	NaN	NaN	3	3	3	6.8	6.8	6.8	51.109		5.3782	39061000	3	EIF2S3;EIF2S3L	Eukaryotic translation initiation factor 2 subunit 3;Putative eukaryotic translation initiation factor 2 subunit 3-like protein
NaN	NaN	NaN	NaN	NaN	NaN	NaN	NaN	NaN	NaN	21.0885	21.1863	NaN	NaN	NaN	NaN	NaN	NaN	NaN	NaN	NaN	NaN	NaN	NaN	NaN	NaN	NaN	NaN	NaN	NaN	4	4	4	4.8	4.8	4.8	96.331		6.8409	28802000	4	DDX24	ATP-dependent RNA helicase DDX24
NaN	NaN	NaN	NaN	NaN	NaN	NaN	NaN	NaN	20.8964	NaN	21.0147	NaN	NaN	NaN	NaN	NaN	NaN	NaN	NaN	NaN	NaN	NaN	NaN	NaN	NaN	NaN	NaN	NaN	NaN	3	3	3	3.3	3.3	3.3	122.22		4.0475	15571000	4	USP25	Ubiquitin carboxyl-terminal hydrolase 25
NaN	NaN	NaN	NaN	NaN	NaN	NaN	NaN	NaN	NaN	20.3599	20.7699	NaN	NaN	NaN	NaN	NaN	NaN	NaN	NaN	NaN	NaN	NaN	NaN	NaN	NaN	NaN	NaN	NaN	NaN	2	2	2	6.8	6.8	6.8	39.157		4.5076	26802000	5	RFC2	Replication factor C subunit 2
NaN	NaN	NaN	NaN	NaN	NaN	NaN	NaN	NaN	NaN	20.4657	20.5502	NaN	NaN	NaN	NaN	NaN	NaN	NaN	NaN	NaN	NaN	NaN	NaN	NaN	NaN	NaN	NaN	NaN	NaN	2	2	2	2.9	2.9	2.9	95.75	0.0092282	1.8762	19855000	2	DNMT3B	DNA (cytosine-5)-methyltransferase 3B
NaN	NaN	20.071	NaN	NaN	NaN	NaN	NaN	NaN	20.2312	20.0699	NaN	NaN	NaN	NaN	NaN	NaN	NaN	NaN	NaN	NaN	NaN	NaN	NaN	NaN	NaN	NaN	NaN	NaN	NaN	2	2	2	6.3	6.3	6.3	38.388	0.0042918	2.0062	13886000	2	EIF2S2	Eukaryotic translation initiation factor 2 subunit 2
20.6861	20.4079	20.0426	NaN	NaN	NaN	NaN	NaN	NaN	20.4049	19.8162	NaN	NaN	NaN	NaN	NaN	NaN	NaN	NaN	NaN	NaN	NaN	NaN	NaN	NaN	NaN	NaN	NaN	NaN	NaN	2	2	2	2.6	2.6	2.6	72.995	0.0043821	2.1518	22530000	3	AMFR	E3 ubiquitin-protein ligase AMFR
NaN	NaN	NaN	NaN	NaN	NaN	NaN	NaN	NaN	21.4781	21.2051	21.377	NaN	NaN	NaN	NaN	NaN	NaN	NaN	NaN	NaN	NaN	NaN	NaN	20.5477	20.1124	18.7149	21.4781	21.2051	21.377	2	2	2	3.7	3.7	3.7	60.348		3.8109	21054000	6	HSF2	Heat shock factor protein 2
NaN	21.0884	20.7491	NaN	NaN	NaN	NaN	NaN	NaN	21.1612	21.0619	20.4903	NaN	NaN	NaN	NaN	NaN	NaN	NaN	NaN	NaN	NaN	NaN	NaN	18.9264	20.4514	19.3733	21.1612	21.0619	20.4903	2	2	2	7.7	7.7	7.7	35.422		6.1735	51167000	15	CYC1	Cytochrome c1, heme protein, mitochondrial
NaN	NaN	NaN	NaN	NaN	NaN	20.6978	21.0387	21.0222	20.2136	20.2654	20.2107	NaN	NaN	NaN	NaN	NaN	NaN	20.5905	19.0397	18.8846	20.6978	21.0387	21.0222	19.7382	19.4173	20.2354	20.2136	20.2654	20.2107	3	3	3	3.2	3.2	3.2	104.48		6.5267	42563000	9	ERCC4	DNA repair endonuclease XPF
26.0152	21.5735	21.9661	21.595	21.9418	21.6089	21.5769	20.5014	20.7546	23.8129	24.1886	NaN	26.0152	21.5735	21.9661	21.595	21.9418	21.6089	21.595	21.9418	21.6089	21.5769	20.5014	20.7546	NaN	NaN	NaN	NaN	NaN	NaN	5	3	3	53.9	41.4	41.4	13.509		206	386690000	17	H2AFV;H2AFZ	Histone H2A.V;Histone H2A.Z	0.443221	-1.4697			1.05336	-0.770892
20.9868	21.3578	21.5573	21.1285	NaN	20.9401	21.0948	21.0158	20.8375	22.4361	NaN	22.3682	NaN	NaN	NaN	NaN	NaN	NaN	21.1285	19.3009	20.9401	21.0948	21.0158	20.8375	NaN	NaN	NaN	NaN	NaN	NaN	1	1	1	1.8	1.8	1.8	105.47		4.9039	85234000	14	CWC22	Pre-mRNA-splicing factor CWC22 homolog	0.4879	-0.266352			0.155983	-0.0515455
NaN	NaN	NaN	NaN	NaN	20.3008	20.7491	NaN	NaN	20.8245	20.8535	20.7462	NaN	NaN	NaN	NaN	NaN	NaN	NaN	NaN	NaN	NaN	NaN	NaN	20.3476	19.3765	20.3008	20.8245	20.8535	20.7462	3	3	3	19.2	19.2	19.2	26.923	0.001001	3.3827	38368000	6	HSD17B10	3-hydroxyacyl-CoA dehydrogenase type-2				1		0.448269
NaN	NaN	NaN	NaN	NaN	20.0352	NaN	NaN	21.4338	NaN	20.3553	NaN	NaN	NaN	NaN	NaN	NaN	NaN	NaN	NaN	NaN	NaN	NaN	NaN	NaN	NaN	NaN	NaN	NaN	NaN	3	3	3	26.7	26.7	26.7	16.572		7.8868	30334000	2	PIP	Prolactin-inducible protein				1		1.39856
NaN	NaN	NaN	NaN	19.9673	NaN	NaN	NaN	NaN	20.2486	NaN	NaN	NaN	NaN	NaN	NaN	NaN	NaN	NaN	NaN	NaN	NaN	NaN	NaN	NaN	NaN	NaN	NaN	NaN	NaN	2	2	2	2	2	2	111.02	0.0017937	2.3516	37935000	3	GNAS;GNAI2;GNAI3;GNAI1;GNAO1;GNAT2;GNAT3;GNAL;GNAT1	Guanine nucleotide-binding protein G(s) subunit alpha isoforms XLas;Guanine nucleotide-binding protein G(i) subunit alpha-2;Guanine nucleotide-binding protein G(k) subunit alpha;Guanine nucleotide-binding protein G(i) subunit alpha-1;Guanine nucleotide-binding protein G(o) subunit alpha;Guanine nucleotide-binding protein G(t) subunit alpha-2;Guanine nucleotide-binding protein G(t) subunit alpha-3…				1
NaN	NaN	NaN	NaN	NaN	20.5232	NaN	NaN	20.674	20.7155	20.6152	21.0819	NaN	NaN	NaN	NaN	NaN	NaN	NaN	NaN	NaN	NaN	NaN	NaN	20.4649	19.0328	20.5232	20.7155	20.6152	21.0819	2	2	2	7.9	7.9	7.9	41.024	0.0043783	2.1481	37393000	3	SUGT1	Suppressor of G2 allele of SKP1 homolog				1		0.150854
NaN	NaN	NaN	21.613	NaN	NaN	21.9344	20.9508	21.1611	NaN	NaN	21.7228	NaN	NaN	NaN	NaN	NaN	NaN	21.613	19.6562	18.7366	21.9344	20.9508	21.1611	NaN	NaN	NaN	NaN	NaN	NaN	1	1	1	16.4	16.4	16.4	20.135	0.00093545	2.7417	67767000	7	SSR2	Translocon-associated protein subunit beta				1		-0.264257
NaN	NaN	NaN	NaN	NaN	20.8714	21.2855	NaN	NaN	20.8433	NaN	NaN	NaN	NaN	NaN	NaN	NaN	NaN	NaN	NaN	NaN	NaN	NaN	NaN	NaN	NaN	NaN	NaN	NaN	NaN	2	2	2	7.4	7.4	7.4	32.996		4.1778	42765000	6	ATP5C1	ATP synthase subunit gamma, mitochondrial				1		0.414116
NaN	NaN	NaN	NaN	20.3198	NaN	20.7076	20.6236	21.1531	NaN	20.1573	20.2041	NaN	NaN	NaN	NaN	NaN	NaN	19.9449	20.3198	19.4773	20.7076	20.6236	21.1531	NaN	NaN	NaN	NaN	NaN	NaN	3	3	3	9.4	9.4	9.4	33.325	0.00096525	3.0081	64569000	8	UBXN1	UBX domain-containing protein 1				1		0.508287
NaN	NaN	NaN	22.0703	NaN	NaN	22.3862	NaN	21.8964	21.7204	NaN	21.9825	NaN	NaN	NaN	NaN	NaN	NaN	NaN	NaN	NaN	NaN	NaN	NaN	NaN	NaN	NaN	NaN	NaN	NaN	2	2	2	5.6	5.6	5.6	43.66		4.2053	112980000	3	MAT2A	S-adenosylmethionine synthase isoform type-2				1		0.0710449
NaN	NaN	NaN	21.2221	NaN	NaN	20.8092	20.7705	21.2206	NaN	20.9776	NaN	NaN	NaN	NaN	NaN	NaN	NaN	21.2221	19.6947	19.7506	20.8092	20.7705	21.2206	NaN	NaN	NaN	NaN	NaN	NaN	2	2	2	15.7	15.7	15.7	22.626		4.4536	70378000	7	VBP1	Prefoldin subunit 3				1		-0.288621
NaN	NaN	NaN	NaN	20.8461	NaN	NaN	20.3669	NaN	NaN	20.4374	NaN	NaN	NaN	NaN	NaN	NaN	NaN	NaN	NaN	NaN	NaN	NaN	NaN	NaN	NaN	NaN	NaN	NaN	NaN	3	3	3	6.5	6.5	6.5	56.547		5	33593000	4	TOE1	Target of EGR1 protein 1				1		-0.479179
NaN	NaN	NaN	20.534	NaN	NaN	20.1012	19.9777	19.9801	19.8635	NaN	NaN	NaN	NaN	NaN	NaN	NaN	NaN	20.534	18.7342	20.246	20.1012	19.9777	19.9801	NaN	NaN	NaN	NaN	NaN	NaN	2	2	2	4.9	4.9	4.9	59.356		4.2219	25901000	3	FAR1	Fatty acyl-CoA reductase 1				1		-0.514348
NaN	NaN	NaN	21.1433	NaN	NaN	21.51	NaN	NaN	NaN	NaN	NaN	NaN	NaN	NaN	NaN	NaN	NaN	NaN	NaN	NaN	NaN	NaN	NaN	NaN	NaN	NaN	NaN	NaN	NaN	3	3	3	14.1	14.1	14.1	29.247		4.1841	119240000	2	RPA2	Replication protein A 32 kDa subunit				1		0.366697
NaN	NaN	NaN	19.9141	NaN	NaN	20.7267	NaN	NaN	NaN	NaN	NaN	NaN	NaN	NaN	NaN	NaN	NaN	NaN	NaN	NaN	NaN	NaN	NaN	NaN	NaN	NaN	NaN	NaN	NaN	4	4	4	6.1	6.1	6.1	92.067		6.7594	39558000	5	SORT1	Sortilin				1		0.812578
NaN	NaN	NaN	NaN	NaN	20.2991	20.2044	NaN	NaN	NaN	NaN	NaN	NaN	NaN	NaN	NaN	NaN	NaN	NaN	NaN	NaN	NaN	NaN	NaN	NaN	NaN	NaN	NaN	NaN	NaN	2	2	2	16.5	16.5	16.5	18.325	0.00098328	3.1688	34698000	3	MRPL50	39S ribosomal protein L50, mitochondrial				1		-0.0946236
NaN	NaN	NaN	20.6971	NaN	NaN	20.1069	NaN	NaN	NaN	NaN	NaN	NaN	NaN	NaN	NaN	NaN	NaN	NaN	NaN	NaN	NaN	NaN	NaN	NaN	NaN	NaN	NaN	NaN	NaN	2	2	2	3.8	3.8	3.8	119.52		13.623	49633000	6	IPO7	Importin-7				1		-0.590235
NaN	NaN	NaN	NaN	20.6959	NaN	NaN	21.2781	NaN	NaN	NaN	NaN	NaN	NaN	NaN	NaN	NaN	NaN	NaN	NaN	NaN	NaN	NaN	NaN	NaN	NaN	NaN	NaN	NaN	NaN	2	2	2	15.5	15.5	15.5	18.154		4.7391	31204000	9	PPIL3	Peptidyl-prolyl cis-trans isomerase-like 3				1		0.582186
NaN	NaN	NaN	NaN	21.8798	NaN	NaN	22.1296	22.4859	NaN	NaN	NaN	NaN	NaN	NaN	NaN	NaN	NaN	NaN	NaN	NaN	NaN	NaN	NaN	NaN	NaN	NaN	NaN	NaN	NaN	2	2	2	15.4	15.4	15.4	16.532		8.447	78628000	11	CDKN2A;CDKN2B	Cyclin-dependent kinase inhibitor 2A;Cyclin-dependent kinase 4 inhibitor B				1		0.427957
NaN	NaN	NaN	20.942	NaN	21.1441	NaN	NaN	21.3794	22.0122	22.3858	21.5917	NaN	NaN	NaN	NaN	NaN	NaN	NaN	NaN	NaN	NaN	NaN	NaN	20.942	19.6941	21.1441	22.0122	22.3858	21.5917	2	2	2	20.2	20.2	20.2	19.343		9.7663	91028000	5	NPM3	Nucleoplasmin-3				2		0.336348
NaN	NaN	NaN	20.8492	NaN	20.3286	20.5872	NaN	21.0729	NaN	21.1283	NaN	NaN	NaN	NaN	NaN	NaN	NaN	NaN	NaN	NaN	NaN	NaN	NaN	NaN	NaN	NaN	NaN	NaN	NaN	4	4	4	10.5	10.5	10.5	48.121		5.694	88253000	7	PDIA6	Protein disulfide-isomerase A6				2	0.245638	0.241134
NaN	NaN	NaN	NaN	20.0717	20.5373	20.6631	NaN	NaN	NaN	20.6787	NaN	NaN	NaN	NaN	NaN	NaN	NaN	NaN	NaN	NaN	NaN	NaN	NaN	NaN	NaN	NaN	NaN	NaN	NaN	2	2	2	18.7	18.7	18.7	10.739		3.8392	42726000	4	UQCRH;UQCRHL	Cytochrome b-c1 complex subunit 6, mitochondrial;Cytochrome b-c1 complex subunit 6				2		0.358579
NaN	NaN	NaN	24.1194	23.3811	NaN	NaN	NaN	NaN	24.0976	NaN	NaN	NaN	NaN	NaN	NaN	NaN	NaN	NaN	NaN	NaN	NaN	NaN	NaN	NaN	NaN	NaN	NaN	NaN	NaN	4	4	4	25.6	25.6	25.6	18.565		12.927	380090000	15	RPL21	60S ribosomal protein L21				2
NaN	NaN	NaN	NaN	19.9243	19.8477	19.8738	NaN	19.7896	20.4573	NaN	19.9375	NaN	NaN	NaN	NaN	NaN	NaN	NaN	NaN	NaN	NaN	NaN	NaN	NaN	NaN	NaN	NaN	NaN	NaN	2	2	2	2.2	2.2	2.2	138.34		3.9355	43030000	9	COPA	Coatomer subunit alpha;Xenin;Proxenin				2	0.355805	-0.0542793
NaN	NaN	NaN	NaN	20.4054	20.1468	20.7242	NaN	20.461	20.428	20.3367	NaN	NaN	NaN	NaN	NaN	NaN	NaN	NaN	NaN	NaN	NaN	NaN	NaN	NaN	NaN	NaN	NaN	NaN	NaN	2	2	1	7.1	7.1	3.5	37.839		8.742	41879000	9	ERLIN2	Erlin-2				2	0.641411	0.316498
NaN	NaN	NaN	NaN	21.2706	20.6904	21.3132	20.915	21.2068	NaN	21.0013	NaN	NaN	NaN	NaN	NaN	NaN	NaN	18.7085	21.2706	20.6904	21.3132	20.915	21.2068	NaN	NaN	NaN	NaN	NaN	NaN	2	2	2	11.3	11.3	11.3	33.575		4.2908	74230000	14	ZC3H8	Zinc finger CCCH domain-containing protein 8				2	0.23719	0.164487
NaN	NaN	NaN	20.2233	20.1346	NaN	20.715	20.8278	20.3539	NaN	NaN	20.1602	NaN	NaN	NaN	NaN	NaN	NaN	20.2233	20.1346	20.5334	20.715	20.8278	20.3539	NaN	NaN	NaN	NaN	NaN	NaN	2	2	2	4.6	4.6	4.6	46.03		4.7907	48415000	9	COX15	Cytochrome c oxidase assembly protein COX15 homolog				2	1.02541	0.453295
NaN	NaN	NaN	NaN	20.8164	20.8594	21.7238	20.9537	NaN	NaN	20.7176	NaN	NaN	NaN	NaN	NaN	NaN	NaN	NaN	NaN	NaN	NaN	NaN	NaN	NaN	NaN	NaN	NaN	NaN	NaN	3	3	3	14.7	14.7	14.7	33.303		40.147	75603000	11	SLC25A21	Mitochondrial 2-oxodicarboxylate carrier				2	0.489947	0.50085
NaN	NaN	NaN	22.3127	NaN	22.9221	23.6524	23.008	22.9506	22.3414	22.5065	22.6105	NaN	NaN	NaN	NaN	NaN	NaN	22.3127	20.4301	22.9221	23.6524	23.008	22.9506	22.3127	20.5541	22.9221	22.3414	22.5065	22.6105	1	1	1	5.4	5.4	5.4	29.95		4.48	240180000	12	MT-CO3	Cytochrome c oxidase subunit 3				2	0.677715	0.586274
NaN	NaN	NaN	NaN	20.1624	20.7261	21.1671	20.3911	20.4601	NaN	NaN	20.2357	NaN	NaN	NaN	NaN	NaN	NaN	19.2445	20.1624	20.7261	21.1671	20.3911	20.4601	NaN	NaN	NaN	NaN	NaN	NaN	2	2	2	8.7	8.7	8.7	29.763		3.7637	47474000	4	MTX2	Metaxin-2				2	0.227221	0.228549
NaN	NaN	NaN	22.1932	NaN	22.1237	22.3292	NaN	NaN	21.9204	NaN	NaN	NaN	NaN	NaN	NaN	NaN	NaN	NaN	NaN	NaN	NaN	NaN	NaN	NaN	NaN	NaN	NaN	NaN	NaN	3	3	3	33.8	33.8	33.8	15.521		11.02	75068000	7	TOMM22	Mitochondrial import receptor subunit TOM22 homolog				2		0.170734
NaN	NaN	NaN	21.4871	NaN	21.6262	21.5887	21.5682	21.3598	NaN	21.312	NaN	NaN	NaN	NaN	NaN	NaN	NaN	21.4871	19.5408	21.6262	21.5887	21.5682	21.3598	NaN	NaN	NaN	NaN	NaN	NaN	3	3	2	22.2	22.2	17	24.542		25.022	79988000	10	KDELR1	ER lumen protein-retaining receptor 1				2	0.175623	-0.051122
NaN	NaN	NaN	NaN	23.8149	23.8659	NaN	23.8855	NaN	NaN	NaN	23.4782	NaN	NaN	NaN	NaN	NaN	NaN	NaN	NaN	NaN	NaN	NaN	NaN	NaN	NaN	NaN	NaN	NaN	NaN	2	2	2	1.3	1.3	1.3	220.62	0.00098522	3.2214	325050000	5	ZNF638	Zinc finger protein 638				2		0.0450888
NaN	NaN	NaN	21.8048	NaN	21.9718	22.6516	22.161	21.7017	21.5103	21.4298	21.5538	NaN	NaN	NaN	NaN	NaN	NaN	21.8048	19.2277	21.9718	22.6516	22.161	21.7017	21.8048	19.518	21.9718	21.5103	21.4298	21.5538	3	3	3	8.4	8.4	8.4	67.993		14.321	122720000	12	SLC3A2	4F2 cell-surface antigen heavy chain				2	0.311275	0.283183
NaN	NaN	NaN	21.0902	21.6499	NaN	NaN	NaN	NaN	NaN	NaN	NaN	NaN	NaN	NaN	NaN	NaN	NaN	NaN	NaN	NaN	NaN	NaN	NaN	NaN	NaN	NaN	NaN	NaN	NaN	2	2	2	12.3	12.3	12.3	23.743		4.6576	20322000	3	THOC7	THO complex subunit 7 homolog				2
NaN	NaN	NaN	20.6212	20.1065	NaN	NaN	NaN	NaN	NaN	NaN	NaN	NaN	NaN	NaN	NaN	NaN	NaN	NaN	NaN	NaN	NaN	NaN	NaN	NaN	NaN	NaN	NaN	NaN	NaN	2	2	2	1.5	1.5	1.5	126.47	0.00091241	2.4431	23921000	2	PUM1;PUM2	Pumilio homolog 1;Pumilio homolog 2				2
NaN	NaN	NaN	19.9425	20.0505	NaN	NaN	NaN	NaN	NaN	NaN	NaN	NaN	NaN	NaN	NaN	NaN	NaN	NaN	NaN	NaN	NaN	NaN	NaN	NaN	NaN	NaN	NaN	NaN	NaN	3	3	3	3.4	3.4	3.4	101.11		4.7492	42995000	4	MARS	Methionine--tRNA ligase, cytoplasmic				2
NaN	NaN	NaN	22.5657	NaN	22.3866	NaN	NaN	NaN	NaN	NaN	NaN	NaN	NaN	NaN	NaN	NaN	NaN	NaN	NaN	NaN	NaN	NaN	NaN	NaN	NaN	NaN	NaN	NaN	NaN	2	2	2	27.1	27.1	27.1	10.403		11.091	99839000	11	LSM8	U6 snRNA-associated Sm-like protein LSm8				2
NaN	NaN	NaN	NaN	21.2811	21.3287	NaN	NaN	NaN	NaN	NaN	NaN	NaN	NaN	NaN	NaN	NaN	NaN	NaN	NaN	NaN	NaN	NaN	NaN	NaN	NaN	NaN	NaN	NaN	NaN	3	3	3	4.7	4.7	4.7	70.702	0.0010121	3.4525	79005000	4	LBR	Lamin-B receptor				2
NaN	NaN	NaN	21.0629	NaN	20.6135	NaN	NaN	NaN	NaN	NaN	NaN	NaN	NaN	NaN	NaN	NaN	NaN	NaN	NaN	NaN	NaN	NaN	NaN	NaN	NaN	NaN	NaN	NaN	NaN	3	2	2	8.6	6.1	6.1	39.503	0.00093284	2.7149	35749000	2	ELAVL2;ELAVL4	ELAV-like protein 2;ELAV-like protein 4				2
NaN	NaN	NaN	21.5635	NaN	21.1939	21.1696	NaN	NaN	NaN	NaN	NaN	NaN	NaN	NaN	NaN	NaN	NaN	NaN	NaN	NaN	NaN	NaN	NaN	NaN	NaN	NaN	NaN	NaN	NaN	4	4	4	5.5	5.5	5.5	84.699		7.5764	62265000	9	YTHDC1	YTH domain-containing protein 1				2		-0.209135
NaN	NaN	NaN	NaN	20.0856	20.2348	20.5375	NaN	NaN	NaN	NaN	NaN	NaN	NaN	NaN	NaN	NaN	NaN	NaN	NaN	NaN	NaN	NaN	NaN	NaN	NaN	NaN	NaN	NaN	NaN	3	3	3	8.7	8.7	8.7	45.531		4.1922	64885000	3	PSMD6	26S proteasome non-ATPase regulatory subunit 6				2		0.377323
NaN	NaN	NaN	20.0613	NaN	20.1388	20.5085	NaN	NaN	NaN	NaN	NaN	NaN	NaN	NaN	NaN	NaN	NaN	NaN	NaN	NaN	NaN	NaN	NaN	NaN	NaN	NaN	NaN	NaN	NaN	2	2	2	6.6	6.6	6.6	49.593		12.603	31192000	6	BAG4	BAG family molecular chaperone regulator 4				2		0.408451
NaN	NaN	NaN	NaN	20.3089	20.6663	19.8195	NaN	NaN	NaN	NaN	NaN	NaN	NaN	NaN	NaN	NaN	NaN	NaN	NaN	NaN	NaN	NaN	NaN	NaN	NaN	NaN	NaN	NaN	NaN	4	4	4	3.5	3.5	3.5	164.2		9.0672	32083000	9	GPATCH8	G patch domain-containing protein 8				2		-0.668039
NaN	NaN	NaN	21.8995	NaN	21.0965	21.484	NaN	21.4966	NaN	NaN	NaN	NaN	NaN	NaN	NaN	NaN	NaN	NaN	NaN	NaN	NaN	NaN	NaN	NaN	NaN	NaN	NaN	NaN	NaN	3	3	3	7.5	7.5	7.5	50.413		12.304	118430000	7	RBM42	RNA-binding protein 42				2	0.00592184	-0.00769138
NaN	NaN	NaN	21.0307	21.0478	NaN	21.4819	NaN	21.2497	NaN	NaN	NaN	NaN	NaN	NaN	NaN	NaN	NaN	NaN	NaN	NaN	NaN	NaN	NaN	NaN	NaN	NaN	NaN	NaN	NaN	2	2	2	9.4	9.4	9.4	35.594		5.7492	62800000	4	PPP2CA;PPP2CB	Serine/threonine-protein phosphatase 2A catalytic subunit alpha isoform;Serine/threonine-protein phosphatase 2A catalytic subunit beta isoform				2	0.970258	0.326574
NaN	NaN	NaN	20.5275	20.4235	NaN	NaN	20.3898	20.5627	NaN	NaN	NaN	NaN	NaN	NaN	NaN	NaN	NaN	NaN	NaN	NaN	NaN	NaN	NaN	NaN	NaN	NaN	NaN	NaN	NaN	2	2	2	1.8	1.8	1.8	120.04	0.00098135	3.1626	22810000	3	GEMIN4	Gem-associated protein 4				2	0.00249829	0.000818253
NaN	NaN	NaN	NaN	20.8217	20.7227	20.5734	20.6793	20.7397	NaN	NaN	NaN	NaN	NaN	NaN	NaN	NaN	NaN	19.4484	20.8217	20.7227	20.5734	20.6793	20.7397	NaN	NaN	NaN	NaN	NaN	NaN	2	2	2	2.4	2.4	2.4	80.551	0.00094877	2.8846	39618000	2	LARP4B	La-related protein 4B				2	0.629711	-0.108008
NaN	NaN	NaN	NaN	20.6123	21.5267	21.5426	21.6161	21.5727	NaN	NaN	NaN	NaN	NaN	NaN	NaN	NaN	NaN	20.1422	20.6123	21.5267	21.5426	21.6161	21.5727	NaN	NaN	NaN	NaN	NaN	NaN	2	2	2	4.8	4.8	4.8	47.138		8.8252	80767000	15	NKAP;NKAPL	NF-kappa-B-activating protein;NKAP-like protein				2	0.630219	0.507628
NaN	NaN	NaN	21.8475	21.4402	NaN	21.7654	21.1996	21.5084	NaN	NaN	NaN	NaN	NaN	NaN	NaN	NaN	NaN	21.8475	21.4402	19.4825	21.7654	21.1996	21.5084	NaN	NaN	NaN	NaN	NaN	NaN	4	4	4	5.6	5.6	5.6	107.19		14.716	72452000	5	RBM15	Putative RNA-binding protein 15				2	0.223065	-0.152701
NaN	NaN	NaN	20.122	19.8674	20.0473	20.6996	20.4558	20.6529	20.3308	20.4258	20.061	19.6578	19.9208	18.9362	20.122	19.8674	20.0473	20.122	19.8674	20.0473	20.6996	20.4558	20.6529	20.122	19.8674	20.0473	20.3308	20.4258	20.061	16	4	4	26.1	7	7	70.02		7.6138	61239000	14	HSPA2	Heat shock-related 70 kDa protein 2				3	2.28981	0.590585
NaN	NaN	NaN	19.7846	19.9638	20.1188	20.8739	NaN	NaN	NaN	20.1547	NaN	19.899	19.7715	20.3938	19.7846	19.9638	20.1188	NaN	NaN	NaN	NaN	NaN	NaN	NaN	NaN	NaN	NaN	NaN	NaN	4	4	4	7.9	7.9	7.9	60.977		6.7642	45378000	9	PSMD3	26S proteasome non-ATPase regulatory subunit 3				3		0.918128
NaN	NaN	NaN	19.9273	19.9022	19.7166	20.8217	NaN	20.0518	NaN	19.9858	NaN	19.6205	20.0092	19.0639	19.9273	19.9022	19.7166	NaN	NaN	NaN	NaN	NaN	NaN	NaN	NaN	NaN	NaN	NaN	NaN	2	2	2	7.5	7.5	7.5	22.836	0.0009434	2.8454	33202000	2	PSMB2	Proteasome subunit beta type-2				3	0.840569	0.588005
NaN	NaN	NaN	20.126	20.0709	19.8928	20.2728	20.4203	20.2258	NaN	20.0003	NaN	19.3937	20.1029	20.6397	20.126	20.0709	19.8928	20.126	20.0709	19.8928	20.2728	20.4203	20.2258	NaN	NaN	NaN	NaN	NaN	NaN	4	4	4	11.3	11.3	11.3	49.973		9.8001	53935000	11	RNH1	Ribonuclease inhibitor				3	1.40606	0.276359
NaN	NaN	NaN	19.9642	20.037	20.3239	20.124	NaN	NaN	NaN	19.8987	20.0394	19.544	19.3135	19.7052	19.9642	20.037	20.3239	NaN	NaN	NaN	NaN	NaN	NaN	NaN	NaN	NaN	NaN	NaN	NaN	3	3	3	2.3	2.3	2.3	251.89		4.0959	32555000	3	SEC16A	Protein transport protein Sec16A				3		0.0156498
NaN	NaN	NaN	20.4915	20.209	20.4738	21.0697	20.342	20.4067	20.3496	NaN	19.8549	19.3938	19.4089	20.0317	20.4915	20.209	20.4738	20.4915	20.209	20.4738	21.0697	20.342	20.4067	NaN	NaN	NaN	NaN	NaN	NaN	3	3	3	34.3	34.3	34.3	12.199		7.5228	48532000	11	CISD1	CDGSH iron-sulfur domain-containing protein 1				3	0.357943	0.214699
NaN	NaN	NaN	19.6495	19.9055	20.2519	20.0742	20.0909	19.9334	NaN	19.3687	19.6187	19.4291	19.3535	19.284	19.6495	19.9055	20.2519	19.6495	19.9055	20.2519	20.0742	20.0909	19.9334	NaN	NaN	NaN	NaN	NaN	NaN	3	3	3	6.4	6.4	6.4	61.124		10.845	35727000	13	CDKN2AIP	CDKN2A-interacting protein				3	0.207133	0.0972246
NaN	NaN	NaN	20.2348	19.8577	20.3277	NaN	NaN	NaN	NaN	NaN	NaN	18.8128	19.1387	19.5889	20.2348	19.8577	20.3277	NaN	NaN	NaN	NaN	NaN	NaN	NaN	NaN	NaN	NaN	NaN	NaN	2	2	2	6	6	6	46.895	0.00092851	2.6256	20975000	3	RBM22	Pre-mRNA-splicing factor RBM22				3
NaN	NaN	NaN	19.7023	19.7964	19.786	19.9006	20.0266	19.863	NaN	NaN	NaN	19.7408	19.0433	19.4651	19.7023	19.7964	19.786	19.7023	19.7964	19.786	19.9006	20.0266	19.863	NaN	NaN	NaN	NaN	NaN	NaN	2	2	2	4.5	4.5	4.5	55.492	0.00097466	3.108	27084000	7	SLC16A10	Monocarboxylate transporter 10				3	1.36308	0.168515
25.9242	22.5728	NaN	22.4574	NaN	20.4929	21.9136	NaN	NaN	23.1109	24.4728	NaN	NaN	NaN	NaN	NaN	NaN	NaN	NaN	NaN	NaN	NaN	NaN	NaN	NaN	NaN	NaN	NaN	NaN	NaN	6	1	1	54.6	22.3	22.3	14.095		90.457	310190000	22	HIST2H2AA3;HIST2H2AC	Histone H2A type 2-A;Histone H2A type 2-C	0.538334	-2.77337				0.438438
29.5052	25.0108	23.4253	25.6724	25.5783	24.2298	25.5723	24.4827	24.6694	26.3939	27.8736	25.9805	29.5052	25.0108	23.4253	25.6724	25.5783	24.2298	25.6724	25.5783	24.2298	25.5723	24.4827	24.6694	25.6724	25.5783	24.2298	26.3939	27.8736	25.9805	9	9	9	58.3	58.3	58.3	11.367		44.064	8292900000	81	HIST1H4A	Histone H4	0.164277	-0.820265			0.165152	-0.252015
28.4238	24.5167	23.1406	24.7275	24.8702	23.655	24.6746	23.7834	24.1052	25.6647	27.2422	25.1012	28.4238	24.5167	23.1406	24.7275	24.8702	23.655	24.7275	24.8702	23.655	24.6746	23.7834	24.1052	24.7275	24.8702	23.655	25.6647	27.2422	25.1012	4	4	1	40.4	40.4	23.5	15.328		323.31	3110700000	42	H3F3A	Histone H3.3	0.226496	-0.942776			0.189734	-0.229868
29.9874	26.4949	25.2098	26.1627	26.2893	25.31	26.3015	25.2632	25.8647	27.1219	28.6255	26.2059	29.9874	26.4949	25.2098	26.1627	26.2893	25.31	26.1627	26.2893	25.31	26.3015	25.2632	25.8647	26.1627	26.2893	25.31	27.1219	28.6255	26.2059	7	7	4	46.8	46.8	19	13.892		79.906	10468000000	65	HIST1H2BH;HIST1H2BN;HIST1H2BC;HIST1H2BD;HIST1H2BK;HIST2H2BF;HIST1H2BM;H2BFS;HIST1H2BL;HIST1H2BB;HIST2H2BE;HIST1H2BO;HIST1H2BJ	Histone H2B type 1-H;Histone H2B type 1-N;Histone H2B type 1-C/E/F/G/I;Histone H2B type 1-D;Histone H2B type 1-K;Histone H2B type 2-F;Histone H2B type 1-M;Histone H2B type F-S;Histone H2B type 1-L;Histone H2B type 1-B;Histone H2B type 2-E;Histone H2B type 1-O;Histone H2B type 1-J	0.376393	-1.31001			0.0918294	-0.110852
28.688	25.023	23.746	25.3395	24.9881	24.0821	24.8548	23.9304	24.3863	25.917	27.2493	25.0195	28.688	25.023	23.746	25.3395	24.9881	24.0821	25.3395	24.9881	24.0821	24.8548	23.9304	24.3863	25.3395	24.9881	24.0821	25.917	27.2493	25.0195	6	6		54.6	54.6		14.091		193.62	4388900000	61	HIST1H2AG;HIST1H2AJ;H2AFJ;HIST1H2AC;HIST3H2A;HIST1H2AB;HIST1H2AH;HIST1H2AD	Histone H2A type 1;Histone H2A type 1-J;Histone H2A.J;Histone H2A type 1-C;Histone H2A type 3;Histone H2A type 1-B/E;Histone H2A type 1-H;Histone H2A type 1-D	0.265598	-1.01575			0.376577	-0.41278
28.3279	23.198	NaN	23.6665	24.0576	22.2037	23.692	22.2452	NaN	23.6452	26.6335	23.1422	28.3279	23.198	20.2351	23.6665	24.0576	22.2037	NaN	NaN	NaN	NaN	NaN	NaN	23.6665	24.0576	22.2037	23.6452	26.6335	23.1422	4	1	1	40.4	23.5	23.5	15.388		323.31	1457900000	20	HIST2H3A	Histone H3.2	0.499635	-2.45361			0.13551	-0.340696
24.8051	26.1876	25.1937	24.1677	23.6916	22.9081	24.4526	24.2058	24.2968	24.5534	24.3643	25.3336	24.8051	26.1876	25.1937	24.1677	23.6916	22.9081	24.1677	23.6916	22.9081	24.4526	24.2058	24.2968	24.1677	23.6916	22.9081	24.5534	24.3643	25.3336	2	1		20.2	8.1		26.537		26.687	844380000	20	PRSS3P2	Putative trypsin-6	1.51351	-1.80633			0.909721	0.729286
27.8666	24.7748	24.3677	24.41	24.2646	23.4381	24.0845	23.7977	23.8859	25.0357	26.2516	24.2721	27.8666	24.7748	24.3677	24.41	24.2646	23.4381	24.41	24.2646	23.4381	24.0845	23.7977	23.8859	24.41	24.2646	23.4381	25.0357	26.2516	24.2721	6	6	6	25.6	25.6	25.6	21.865		12.466	2745300000	38	HIST1H1E;HIST1H1C;HIST1H1D;HIST1H1A	Histone H1.4;Histone H1.2;Histone H1.3;Histone H1.1	0.643392	-1.63215			0.134752	-0.114885
23.3613	25.3859	26.8778	23.7199	22.6197	24.2596	22.5915	22.8211	23.3313	24.3591	24.6553	24.8311	23.3613	25.3859	26.8778	23.7199	22.6197	24.2596	23.7199	22.6197	24.2596	22.5915	22.8211	23.3313	23.7199	22.6197	24.2596	24.3591	24.6553	24.8311	5	2	2	35	12.6	12.6	11.637		10.198	782430000	24	SUMO3	Small ubiquitin-related modifier 3	0.674669	-1.67524			0.511672	-0.618487
23.6395	24.0408	23.5702	21.9451	22.1424	22.1283	21.7984	22.1048	22.5135	22.9246	23.2967	22.9656	23.6395	24.0408	23.5702	21.9451	22.1424	22.1283	21.9451	22.1424	22.1283	21.7984	22.1048	22.5135	21.9451	22.1424	22.1283	22.9246	23.2967	22.9656	5	5	5	18.4	18.4	18.4	48.379		62.548	292170000	24	CMAS	N-acylneuraminate cytidylyltransferase	3.33216	-1.67829			0.112008	0.0669683
21.8328	22.083	22.0083	21.2374	21.2586	21.1713	22.1632	21.8459	22.1059	22.147	22.1523	22.1135	21.8328	22.083	22.0083	21.2374	21.2586	21.1713	21.2374	21.2586	21.1713	22.1632	21.8459	22.1059	21.2374	21.2586	21.1713	22.147	22.1523	22.1135	3	3	3	12	12	12	38.46		19.596	136230000	9	RPUSD3	RNA pseudouridylate synthase domain-containing protein 3	3.17483	-0.752246			2.8927	0.815926
23.6659	23.7273	23.4849	21.3474	21.6903	21.2292	21.2842	21.9	21.9338	22.3589	22.12	22.506	23.6659	23.7273	23.4849	21.3474	21.6903	21.2292	21.3474	21.6903	21.2292	21.2842	21.9	21.9338	21.3474	21.6903	21.2292	22.3589	22.12	22.506	12	12	12	13.6	13.6	13.6	124.04		88.913	557840000	56	OTUD4	OTU domain-containing protein 4	3.83344	-2.20376			0.489574	0.283698
27.3232	27.7019	27.4309	25.695	25.7387	25.73	25.2496	25.677	26.0964	26.5307	26.5989	26.7411	27.3232	27.7019	27.4309	25.695	25.7387	25.73	25.695	25.7387	25.73	25.2496	25.677	26.0964	25.695	25.7387	25.73	26.5307	26.5989	26.7411	24	24	20	57	57	49.9	54.19		323.31	11351000000	260	STK38	Serine/threonine-protein kinase 38	4.00068	-1.76408			0.0668468	-0.0469233
22.5744	22.4245	22.3553	22.0591	21.8128	21.9152	22.0421	22.4949	22.4018	22.8397	22.7883	22.8381	22.5744	22.4245	22.3553	22.0591	21.8128	21.9152	22.0591	21.8128	21.9152	22.0421	22.4949	22.4018	22.0591	21.8128	21.9152	22.8397	22.7883	22.8381	13	13	13	21.3	21.3	21.3	88.549		30.669	650700000	47	TRIM28	Transcription intermediary factor 1-beta	2.25102	-0.522404			1.1613	0.383924
NaN	22.5465	22.7974	NaN	23.3355	22.2918	NaN	NaN	NaN	NaN	23.2397	24.1726	NaN	NaN	NaN	NaN	NaN	NaN	NaN	NaN	NaN	NaN	NaN	NaN	NaN	NaN	NaN	NaN	NaN	NaN	2	2	2	27.7	27.7	27.7	11.216		3.8752	247870000	13	CRIPT	Cysteine-rich PDZ-binding protein	0.0880242	0.141663
29.1587	29.4024	29.2716	26.9275	27.0184	26.5685	26.6826	26.5561	27.3337	27.3902	27.7401	28.0138	29.1587	29.4024	29.2716	26.9275	27.0184	26.5685	26.9275	27.0184	26.5685	26.6826	26.5561	27.3337	26.9275	27.0184	26.5685	27.3902	27.7401	28.0138	11	11	11	60.2	60.2	60.2	36.724		323.31	19920000000	200	WDR77	Methylosome protein 50	4.02839	-2.43944			0.0233109	0.0193437
21.1651	21.1146	21.281	20.1289	NaN	19.6731	20.5491	20.5325	20.3784	20.7331	20.7181	20.8787	NaN	NaN	NaN	NaN	NaN	NaN	20.1289	20.0001	19.6731	20.5491	20.5325	20.3784	20.1289	19.876	19.6731	20.7331	20.7181	20.8787	4	4	4	6.4	6.4	6.4	65.572		7.0611	88397000	14	GNL3L	Guanine nucleotide-binding protein-like 3-like protein	2.23859	-1.2859			1.30228	0.585627
NaN	21.7211	21.4538	20.9532	NaN	21.0763	NaN	NaN	NaN	NaN	NaN	21.8733	NaN	NaN	NaN	NaN	NaN	NaN	NaN	NaN	NaN	NaN	NaN	NaN	NaN	NaN	NaN	NaN	NaN	NaN	2	2	2	2.4	2.4	2.4	108.2		5.9816	56626000	11	EIF4ENIF1	Eukaryotic translation initiation factor 4E transporter	1.22106	-0.572749
21.2292	21.3313	21.3932	20.416	20.8605	21.1035	20.9217	20.9125	21.2863	21.1947	21.2926	22.4179	21.2292	21.3313	21.3932	20.416	20.8605	21.1035	20.416	20.8605	21.1035	20.9217	20.9125	21.2863	20.416	20.8605	21.1035	21.1947	21.2926	22.4179	3	3	3	7.3	7.3	7.3	49.451		5.2608	92209000	6	NUSAP1	Nucleolar and spindle-associated protein 1	1.19179	-0.524579			0.450267	0.246821
21.8061	NaN	20.9113	20.1904	NaN	20.0411	20.2447	NaN	20.1294	20.7126	20.9445	21.2119	NaN	NaN	NaN	NaN	NaN	NaN	NaN	NaN	NaN	NaN	NaN	NaN	20.1904	19.7408	20.0411	20.7126	20.9445	21.2119	4	4	4	6.5	6.5	6.5	68.002		6.8021	57196000	18	PES1	Pescadillo homolog	0.953245	-1.24296			0.276995	0.0713062
22.5691	22.9968	22.9691	21.4985	21.9753	22.126	21.9872	21.8967	22.3806	22.4615	22.7341	22.8901	22.5691	22.9968	22.9691	21.4985	21.9753	22.126	21.4985	21.9753	22.126	21.9872	21.8967	22.3806	21.4985	21.9753	22.126	22.4615	22.7341	22.8901	5	5	5	6.5	6.5	6.5	89.908		11.448	289650000	27	TCEB3	Transcription elongation factor B polypeptide 3	1.85555	-0.978402			0.388281	0.221563
19.9763	20.7664	20.3415	19.574	19.9412	20.1092	NaN	21.115	NaN	20.509	20.6494	20.9385	19.9763	20.7664	20.3415	19.574	19.9412	20.1092	NaN	NaN	NaN	NaN	NaN	NaN	19.574	19.9412	20.1092	20.509	20.6494	20.9385	3	3	3	4.3	4.3	4.3	99.986		7.1491	45023000	8	DSC1	Desmocollin-1	0.810947	-0.486598				1.24018
22.3838	22.4867	21.6728	20.6581	20.7365	20.8158	21.2721	21.3658	20.7404	21.1232	21.7996	21.7577	22.3838	22.4867	21.6728	20.6581	20.7365	20.8158	20.6581	20.7365	20.8158	21.2721	21.3658	20.7404	20.6581	20.7365	20.8158	21.1232	21.7996	21.7577	4	4	4	19.9	19.9	19.9	28.669		9.3801	166000000	19	CCDC59	Thyroid transcription factor 1-associated protein 26	2.28952	-1.44425			0.908511	0.389251
25.0247	25.0179	25.0423	24.1238	24.2632	24.3655	24.5198	24.5306	24.4578	24.8613	25.0993	25.2117	25.0247	25.0179	25.0423	24.1238	24.2632	24.3655	24.1238	24.2632	24.3655	24.5198	24.5306	24.4578	24.1238	24.2632	24.3655	24.8613	25.0993	25.2117	5	5	5	42.7	42.7	42.7	15.585		268.48	2016900000	49	MDK	Midkine	3.41721	-0.777532			1.5729	0.25194
21.548	21.4152	21.8545	20.6924	21.2568	20.8106	21.42	21.3375	21.4914	21.8112	21.692	21.6388	21.548	21.4152	21.8545	20.6924	21.2568	20.8106	20.6924	21.2568	20.8106	21.42	21.3375	21.4914	20.6924	21.2568	20.8106	21.8112	21.692	21.6388	4	4	4	27.5	27.5	27.5	20.954		15.97	156820000	26	CSRP2	Cysteine and glycine-rich protein 2	1.47561	-0.685972			1.30985	0.496354
21.7454	22.1082	22.4099	20.8746	20.8025	21.8487	20.8759	20.8569	20.7688	21.9488	21.6041	22.3544	21.7454	22.1082	22.4099	20.8746	20.8025	21.8487	20.8746	20.8025	21.8487	20.8759	20.8569	20.7688	20.8746	20.8025	21.8487	21.9488	21.6041	22.3544	4	4	4	15.3	15.3	15.3	43.614		13.166	247150000	18	LYAR	Cell growth-regulating nucleolar protein	1.10534	-0.912572			0.430829	-0.341405
22.9302	23.2726	22.637	21.852	21.8624	21.6315	21.8341	21.8496	22.0207	22.461	22.8289	22.4334	22.9302	23.2726	22.637	21.852	21.8624	21.6315	21.852	21.8624	21.6315	21.8341	21.8496	22.0207	21.852	21.8624	21.6315	22.461	22.8289	22.4334	3	3	3	15.5	15.5	15.5	22.487		13.187	236860000	13	H1FX	Histone H1x	2.37538	-1.16461			0.549962	0.119473
23.0536	22.2852	NaN	22.8547	22.8683	23.4593	NaN	NaN	23.377	23.8398	23.4558	24.2375	23.0536	22.2852	20.6226	22.8547	22.8683	23.4593	NaN	NaN	NaN	NaN	NaN	NaN	22.8547	22.8683	23.4593	23.8398	23.4558	24.2375	4	4	4	25	25	25	30.039		31.762	330370000	8	EXOSC8	Exosome complex component RRP43	0.415419	0.391342				0.316273
23.8305	23.4849	23.3828	23.1762	23.2415	22.0775	NaN	23.1413	23.1679	23.3778	23.6923	23.7635	23.8305	23.4849	23.3828	23.1762	23.2415	22.0775	NaN	NaN	NaN	NaN	NaN	NaN	23.1762	23.2415	22.0775	23.3778	23.6923	23.7635	3	3	3	25	25	25	14.57		125.5	375370000	22	SRP14	Signal recognition particle 14 kDa protein	0.85039	-0.734335			0.255589	0.32288
24.3556	24.7224	24.3844	22.5072	22.778	22.7379	22.7508	22.7788	23.2192	23.3899	23.5001	23.4608	24.3556	24.7224	24.3844	22.5072	22.778	22.7379	22.5072	22.778	22.7379	22.7508	22.7788	23.2192	22.5072	22.778	22.7379	23.3899	23.5001	23.4608	7	7	7	29.9	29.9	29.9	27.569		30.256	1024300000	51	ZCCHC17	Nucleolar protein of 40 kDa	3.62989	-1.81309			0.627356	0.241886
22.9699	23.0278	22.4049	21.7027	22.0476	21.8245	22.1781	21.9304	21.8823	22.17	22.5546	23.1576	22.9699	23.0278	22.4049	21.7027	22.0476	21.8245	21.7027	22.0476	21.8245	22.1781	21.9304	21.8823	21.7027	22.0476	21.8245	22.17	22.5546	23.1576	2	2	2	5.2	5.2	5.2	58.24		11.25	190560000	20	GTF2F1	General transcription factor IIF subunit 1	1.87374	-0.942595			0.435629	0.138648
23.3224	23.086	23.2298	22.3215	22.502	22.226	22.9087	22.8578	22.9063	23.3819	23.1053	22.8302	23.3224	23.086	23.2298	22.3215	22.502	22.226	22.3215	22.502	22.226	22.9087	22.8578	22.9063	22.3215	22.502	22.226	23.3819	23.1053	22.8302	3	3	3	27.2	27.2	27.2	14.199		38.015	289730000	25	TRMT112	Multifunctional methyltransferase subunit TRM112-like protein	2.90374	-0.862902			2.55118	0.541092
21.5829	21.2604	21.4851	20.8692	21.1781	21.1596	21.7968	21.6414	21.4081	21.5974	21.5925	22.2841	21.5829	21.2604	21.4851	20.8692	21.1781	21.1596	20.8692	21.1781	21.1596	21.7968	21.6414	21.4081	20.8692	21.1781	21.1596	21.5974	21.5925	22.2841	4	4	4	15.8	15.8	15.8	26.21		10.588	147340000	27	CACYBP	Calcyclin-binding protein	1.26855	-0.373847			1.65125	0.546462
21.8289	21.9553	21.9901	19.8398	21.0076	20.2194	20.2754	20.4478	20.4107	21.1216	21.2275	20.9784	21.8289	21.9553	21.9901	19.8398	21.0076	20.2194	19.8398	21.0076	20.2194	20.2754	20.4478	20.4107	19.8398	21.0076	20.2194	21.1216	21.2275	20.9784	6	6	6	6.5	6.5	6.5	133.07		19.119	157450000	24	RECQL4	ATP-dependent DNA helicase Q4	1.97125	-1.56913			0.0214008	0.022323
22.0421	22.0141	21.6775	20.7939	20.5006	20.9508	20.8174	20.5878	21.0178	21.6826	21.3623	21.4142	22.0421	22.0141	21.6775	20.7939	20.5006	20.9508	20.7939	20.5006	20.9508	20.8174	20.5878	21.0178	20.7939	20.5006	20.9508	21.6826	21.3623	21.4142	7	7	7	6	6	6	124.88		10.158	218260000	23	PHKB	Phosphorylase b kinase regulatory subunit beta	2.56145	-1.16285			0.119139	0.0592511
21.6481	21.4582	21.1126	20.4192	20.2343	20.5377	20.2908	21.0891	20.6243	20.947	20.9743	21.481	21.6481	21.4582	21.1126	20.4192	20.2343	20.5377	20.4192	20.2343	20.5377	20.2908	21.0891	20.6243	20.4192	20.2343	20.5377	20.947	20.9743	21.481	4	4	4	3.4	3.4	3.4	145.81		11.638	88891000	24	BMS1	Ribosome biogenesis protein BMS1 homolog	2.30459	-1.00924			0.47425	0.270957
24.2838	24.6277	24.3939	23.2676	23.2042	23.2577	23.3366	23.176	23.4055	23.9505	24.0007	23.9879	24.2838	24.6277	24.3939	23.2676	23.2042	23.2577	23.2676	23.2042	23.2577	23.3366	23.176	23.4055	23.2676	23.2042	23.2577	23.9505	24.0007	23.9879	20	20	20	14.2	14.2	14.2	152.1		104.97	1074700000	105	TCOF1	Treacle protein	3.4922	-1.19199			0.372057	0.0628719
28.6691	28.9936	28.8264	26.4898	26.5069	26.2951	26.0816	26.2843	26.6986	27.0238	27.2103	27.2483	28.6691	28.9936	28.8264	26.4898	26.5069	26.2951	26.4898	26.5069	26.2951	26.0816	26.2843	26.6986	26.4898	26.5069	26.2951	27.0238	27.2103	27.2483	31	31	31	69.7	69.7	69.7	72.683		323.31	26959000000	421	PRMT5	Protein arginine N-methyltransferase 5;Protein arginine N-methyltransferase 5, N-terminally processed	4.495	-2.39908			0.145225	-0.0757783
22.411	NaN	20.4208	20.6897	20.4668	NaN	20.7852	20.4528	20.0009	20.7157	21.7887	21.4202	NaN	NaN	NaN	NaN	NaN	NaN	20.6897	20.4668	18.5276	20.7852	20.4528	20.0009	20.6897	20.4668	19.4023	20.7157	21.7887	21.4202	6	6	6	4.4	4.4	4.4	174.38		13.012	113330000	14	TOP2A;TOP2B	DNA topoisomerase 2-alpha;DNA topoisomerase 2-beta	0.309024	-0.837642			0.203768	-0.165289
21.1307	21.4749	21.5734	20.8268	21.1372	20.6723	21.1909	21.3693	21.0974	21.4084	21.9035	21.4947	21.1307	21.4749	21.5734	20.8268	21.1372	20.6723	20.8268	21.1372	20.6723	21.1909	21.3693	21.0974	20.8268	21.1372	20.6723	21.4084	21.9035	21.4947	5	5	5	7.6	7.6	7.6	71.606		8.8525	111520000	16	PRC1	Protein regulator of cytokinesis 1	1.25978	-0.514238			1.00935	0.340436
22.4919	21.8879	21.9532	20.9452	21.0591	20.9249	21.4355	21.3181	20.8702	21.7027	21.7458	21.6466	22.4919	21.8879	21.9532	20.9452	21.0591	20.9249	20.9452	21.0591	20.9249	21.4355	21.3181	20.8702	20.9452	21.0591	20.9249	21.7027	21.7458	21.6466	8	8	8	9.7	9.7	9.7	119.91		25.333	201280000	30	SUPT16H	FACT complex subunit SPT16	2.35506	-1.13458			0.582524	0.231521
22.881	23.2024	22.4895	21.8108	21.7559	22.0233	21.8159	21.8651	21.8794	22.582	22.7488	22.3975	22.881	23.2024	22.4895	21.8108	21.7559	22.0233	21.8108	21.7559	22.0233	21.8159	21.8651	21.8794	21.8108	21.7559	22.0233	22.582	22.7488	22.3975	7	7	7	34.7	34.7	34.7	27.56		14.093	422690000	24	MRTO4	mRNA turnover protein 4 homolog	1.96078	-0.99427			0.0399567	-0.00984637
21.1649	23.6581	24.6498	21.5515	21.8219	22.3355	21.204	21.7165	21.7669	22.3489	22.548	22.9002	21.1649	23.6581	24.6498	21.5515	21.8219	22.3355	21.5515	21.8219	22.3355	21.204	21.7165	21.7669	21.5515	21.8219	22.3355	22.3489	22.548	22.9002	4	4	4	10	10	10	71.428		40.553	293980000	24	DBN1	Drebrin	0.518781	-1.25459			0.511147	-0.340523
23.4852	23.8045	23.5563	22.3379	22.5735	22.5651	22.6261	22.6977	22.7448	22.8448	23.2048	23.5062	23.4852	23.8045	23.5563	22.3379	22.5735	22.5651	22.3379	22.5735	22.5651	22.6261	22.6977	22.7448	22.3379	22.5735	22.5651	22.8448	23.2048	23.5062	11	11	11	21	21	21	63.836		21.581	836190000	66	MTDH	Protein LYRIC	3.08723	-1.12314			1.09795	0.197389
22.066	23.3003	24.0965	21.0276	NaN	21.9397	21.5426	NaN	21.7067	21.6041	21.9244	22.9835	NaN	NaN	NaN	NaN	NaN	NaN	NaN	NaN	NaN	NaN	NaN	NaN	21.0276	20.606	21.9397	21.6041	21.9244	22.9835	1	1	1	7.1	7.1	7.1	15.054		5.4983	140990000	15	PFN1	Profilin-1	0.856361	-1.67064			0.102576	0.14102
25.3523	25.5463	25.4228	24.2713	24.4971	24.549	24.237	24.2917	24.6142	25.2275	25.0835	25.0451	25.3523	25.5463	25.4228	24.2713	24.4971	24.549	24.2713	24.4971	24.549	24.237	24.2917	24.6142	24.2713	24.4971	24.549	25.2275	25.0835	25.0451	13	13	13	16.6	16.6	16.6	73.602		152.32	2941600000	93	NOLC1	Nucleolar and coiled-body phosphoprotein 1	3.21326	-1.00134			0.149231	-0.0582097
22.5774	21.5435	21.9432	20.5266	NaN	20.2952	20.1876	NaN	21.0207	20.9209	NaN	21.2593	NaN	NaN	NaN	NaN	NaN	NaN	NaN	NaN	NaN	NaN	NaN	NaN	NaN	NaN	NaN	NaN	NaN	NaN	2	2	2	3.1	3.1	3.1	81.074		4.8207	93213000	11	SSRP1	FACT complex subunit SSRP1	1.56576	-1.61047			0.155746	0.193217
24.3274	24.4718	24.2575	23.0143	23.3672	23.2761	23.0814	23.2488	23.6487	23.7863	23.7174	24.1819	24.3274	24.4718	24.2575	23.0143	23.3672	23.2761	23.0143	23.3672	23.2761	23.0814	23.2488	23.6487	23.0143	23.3672	23.2761	23.7863	23.7174	24.1819	3	3	3	38.5	38.5	38.5	11.832		10.643	642870000	19	HMGA2	High mobility group protein HMGI-C	3.11019	-1.13306			0.208623	0.107111
23.1774	23.9922	23.6187	22.5059	22.6716	22.839	23.0843	23.0711	22.9088	23.1662	23.5194	23.3434	23.1774	23.9922	23.6187	22.5059	22.6716	22.839	22.5059	22.6716	22.839	23.0843	23.0711	22.9088	22.5059	22.6716	22.839	23.1662	23.5194	23.3434	6	6	6	15.5	15.5	15.5	61.585		10.198	457850000	26	CTTN	Src substrate cortactin	1.65528	-0.923937			1.45476	0.349227
23.22	23.3434	22.767	22.2626	22.0527	22.2609	22.853	22.6567	22.83	22.4998	23.0009	23.0868	23.22	23.3434	22.767	22.2626	22.0527	22.2609	22.2626	22.0527	22.2609	22.853	22.6567	22.83	22.2626	22.0527	22.2609	22.4998	23.0009	23.0868	5	5	5	12.6	12.6	12.6	44.712		13.397	304910000	31	YY1;YY2	Transcriptional repressor protein YY1;Transcription factor YY2	2.08453	-0.918036			2.48947	0.587835
23.1312	23.9933	24.3315	22.1662	22.5015	23.137	22.9584	22.996	22.9259	23.0555	23.1954	23.558	23.1312	23.9933	24.3315	22.1662	22.5015	23.137	22.1662	22.5015	23.137	22.9584	22.996	22.9259	22.1662	22.5015	23.137	23.0555	23.1954	23.558	4	4	4	32.5	32.5	32.5	16.93		20.883	266490000	19	MYL6;MYL6B	Myosin light polypeptide 6;Myosin light chain 6B	1.25061	-1.21709			0.556956	0.358538
22.9859	23.1281	22.6161	22.2468	21.867	21.3127	NaN	21.9124	22.024	22.5673	22.3158	22.5298	22.9859	23.1281	22.6161	22.2468	21.867	21.3127	NaN	NaN	NaN	NaN	NaN	NaN	22.2468	21.867	21.3127	22.5673	22.3158	22.5298	3	3	3	8	8	8	51.958		19.209	208520000	26	MFAP1	Microfibrillar-associated protein 1	1.61896	-1.10117			0.166234	0.15936
27.9097	27.9882	27.7309	26.6455	26.636	26.3204	26.5276	26.6249	26.7493	27.3091	27.1829	27.096	27.9097	27.9882	27.7309	26.6455	26.636	26.3204	26.6455	26.636	26.3204	26.5276	26.6249	26.7493	26.6455	26.636	26.3204	27.3091	27.1829	27.096	5	5	5	37.4	37.4	37.4	11.676		26.393	7831500000	57	HMGA1	High mobility group protein HMG-I/HMG-Y	3.28884	-1.34224			0.33034	0.099966
24.7133	24.5517	24.4538	22.6249	23.0234	22.7722	23.0164	23.0434	23.0522	23.2334	23.548	23.6173	24.7133	24.5517	24.4538	22.6249	23.0234	22.7722	22.6249	23.0234	22.7722	23.0164	23.0434	23.0522	22.6249	23.0234	22.7722	23.2334	23.548	23.6173	7	7	7	20	20	20	42.674		23.33	616590000	49	DEK	Protein DEK	3.65819	-1.7661			0.921571	0.230493
25.0063	25.3571	25.2182	23.5687	23.5683	23.5386	23.4425	23.61	23.7691	24.1393	24.1776	24.3348	25.0063	25.3571	25.2182	23.5687	23.5683	23.5386	23.5687	23.5683	23.5386	23.4425	23.61	23.7691	23.5687	23.5683	23.5386	24.1393	24.1776	24.3348	21	21	21	40.3	40.3	40.3	65.582		215.43	3082700000	158	RIOK1	Serine/threonine-protein kinase RIO1	4.04509	-1.63534			0.197446	0.0486825
25.2479	25.8413	25.496	24.4891	24.3616	24.3075	24.4171	24.3729	24.5968	25.0002	25.0497	25.0749	25.2479	25.8413	25.496	24.4891	24.3616	24.3075	24.4891	24.3616	24.3075	24.4171	24.3729	24.5968	24.4891	24.3616	24.3075	25.0002	25.0497	25.0749	19	19	19	44.8	44.8	44.8	54.169		322.7	4432700000	166	TRIM21	E3 ubiquitin-protein ligase TRIM21	2.49807	-1.14234			0.365471	0.0762081
28.4448	28.8924	28.5121	27.2909	27.0872	26.9751	27.1197	27.0737	27.3636	27.474	27.7634	28.0683	28.4448	28.8924	28.5121	27.2909	27.0872	26.9751	27.2909	27.0872	26.9751	27.1197	27.0737	27.3636	27.2909	27.0872	26.9751	27.474	27.7634	28.0683	4	4	4	59.3	59.3	59.3	10.116		323.31	16774000000	64	BOLA2	BolA-like protein 2	3.06666	-1.4987			0.203285	0.0679448
21.0917	21.4767	21.615	NaN	21.0487	20.7219	21.0795	21.21	21.1389	NaN	21.4276	21.6305	NaN	NaN	NaN	NaN	NaN	NaN	18.8381	21.0487	20.7219	21.0795	21.21	21.1389	NaN	NaN	NaN	NaN	NaN	NaN	3	3	3	7.4	7.4	7.4	48.337		7.121	93578000	19	CCNB1	G2/mitotic-specific cyclin-B1	0.92138	-0.509156			0.840226	0.25745
25.177	25.4576	25.3304	23.9761	24.0755	23.9763	23.8221	23.8972	24.2474	24.5085	24.623	24.8149	25.177	25.4576	25.3304	23.9761	24.0755	23.9763	23.9761	24.0755	23.9763	23.8221	23.8972	24.2474	23.9761	24.0755	23.9763	24.5085	24.623	24.8149	30	30	30	44.8	44.8	44.8	90.254		323.31	4742100000	251	SART1	U4/U6.U5 tri-snRNP-associated protein 1	3.93636	-1.31231			0.0520456	-0.0204493
22.1176	23.2193	23.9318	21.0593	20.9703	22.1009	20.8691	21.1503	21.6013	21.8041	22.0533	22.1764	22.1176	23.2193	23.9318	21.0593	20.9703	22.1009	21.0593	20.9703	22.1009	20.8691	21.1503	21.6013	21.0593	20.9703	22.1009	21.8041	22.0533	22.1764	25	25	25	13.3	13.3	13.3	284.54		94.276	755980000	86	SPTAN1	Spectrin alpha chain, non-erythrocytic 1	1.2552	-1.71275			0.150525	-0.169933
22.924	23.2322	22.8605	21.3935	21.2431	21.2275	20.6252	21.2649	21.6572	21.5366	22.3965	21.8241	22.924	23.2322	22.8605	21.3935	21.2431	21.2275	21.3935	21.2431	21.2275	20.6252	21.2649	21.6572	21.3935	21.2431	21.2275	21.5366	22.3965	21.8241	8	8	8	15.2	15.2	15.2	68.546		36.45	302370000	40	DDX55	ATP-dependent RNA helicase DDX55	3.76994	-1.71756			0.126696	-0.105571
24.9876	25.5751	24.9951	23.1885	22.3472	22.2924	21.2574	22.0928	22.2929	22.3362	23.905	23.4788	24.9876	25.5751	24.9951	23.1885	22.3472	22.2924	23.1885	22.3472	22.2924	21.2574	22.0928	22.2929	23.1885	22.3472	22.2924	22.3362	23.905	23.4788	11	7	7	25.4	18.3	18.3	54.002		25.067	561040000	25	STK38L	Serine/threonine-protein kinase 38-like	2.7449	-2.57657			0.781589	-0.728317
24.7191	25.0122	24.7323	23.4499	23.4203	23.2673	23.5177	23.6303	23.8122	23.944	24.0073	24.0755	24.7191	25.0122	24.7323	23.4499	23.4203	23.2673	23.4499	23.4203	23.2673	23.5177	23.6303	23.8122	23.4499	23.4203	23.2673	23.944	24.0073	24.0755	41	41	41	43.5	43.5	43.5	117.36		323.31	4127700000	276	DDX46	Probable ATP-dependent RNA helicase DDX46	3.69204	-1.44202			1.25287	0.274253
20.2893	20.0154	20.0787	20.0013	19.9679	20.2182	20.748	20.2248	20.2275	NaN	20.5148	20.8591	20.2893	20.0154	20.0787	20.0013	19.9679	20.2182	20.0013	19.9679	20.2182	20.748	20.2248	20.2275	NaN	NaN	NaN	NaN	NaN	NaN	3	3	3	3.8	3.8	3.8	79.954		5.1296	60459000	11	KIF2A	Kinesin-like protein KIF2A	0.223697	-0.0653381			0.819459	0.337671
24.0302	24.444	23.7919	22.7049	22.873	21.9921	22.6461	23.194	23.2987	23.2236	23.0905	23.1214	24.0302	24.444	23.7919	22.7049	22.873	21.9921	22.7049	22.873	21.9921	22.6461	23.194	23.2987	22.7049	22.873	21.9921	23.2236	23.0905	23.1214	5	5	5	12.4	12.4	12.4	53.542		25.283	371270000	30	SRSF11	Serine/arginine-rich splicing factor 11	2.0431	-1.56538			0.707441	0.522907
21.718	22.8918	23.2381	21.0591	21.6461	22.2807	NaN	NaN	NaN	22.0861	22.6791	22.081	21.718	22.8918	23.2381	21.0591	21.6461	22.2807	NaN	NaN	NaN	NaN	NaN	NaN	21.0591	21.6461	22.2807	22.0861	22.6791	22.081	3	3	3	3.5	3.5	3.5	87.198		12.687	162350000	18	TBC1D10B	TBC1 domain family member 10B	0.756577	-0.953958
22.2218	22.3871	21.8932	21.4616	21.1779	21.3984	21.2375	NaN	NaN	21.7943	21.8105	22.2928	22.2218	22.3871	21.8932	21.4616	21.1779	21.3984	NaN	NaN	NaN	NaN	NaN	NaN	21.4616	21.1779	21.3984	21.7943	21.8105	22.2928	6	6	6	27.6	27.6	27.6	41.036		42.901	134870000	11	C11orf84	Uncharacterized protein C11orf84	2.08472	-0.821446				-0.108419
23.8617	23.8993	23.8692	23.4278	22.8309	23.2928	23.5291	23.0853	22.9158	23.4826	23.8946	24.0224	23.8617	23.8993	23.8692	23.4278	22.8309	23.2928	23.4278	22.8309	23.2928	23.5291	23.0853	22.9158	23.4278	22.8309	23.2928	23.4826	23.8946	24.0224	13	7	7	36.4	21.6	21.6	43.727		76.299	669520000	42	LUC7L	Putative RNA-binding protein Luc7-like 1	1.72878	-0.692938			0.00906323	-0.00708071
23.7152	23.8296	23.9228	22.3876	22.3038	22.2018	22.4405	22.3974	22.7496	22.8623	22.9108	22.963	23.7152	23.8296	23.9228	22.3876	22.3038	22.2018	22.3876	22.3038	22.2018	22.4405	22.3974	22.7496	22.3876	22.3038	22.2018	22.8623	22.9108	22.963	17	17	17	34.4	34.4	34.4	69.15		252.33	1068400000	97	EIF4B	Eukaryotic translation initiation factor 4B	4.33818	-1.52481			0.873943	0.231435
23.2059	22.4137	23.2406	21.7684	21.8414	21.6646	22.3281	22.0461	22.087	22.3516	22.577	22.1793	23.2059	22.4137	23.2406	21.7684	21.8414	21.6646	21.7684	21.8414	21.6646	22.3281	22.0461	22.087	21.7684	21.8414	21.6646	22.3516	22.577	22.1793	6	6	6	16.1	16.1	16.1	42.592		10.52	337350000	25	FEN1	Flap endonuclease 1	1.91472	-1.19523			1.75012	0.395583
21.8614	21.5188	21.572	20.8446	20.9982	20.9474	21.5746	21.4431	20.9514	21.4482	21.4805	21.681	21.8614	21.5188	21.572	20.8446	20.9982	20.9474	20.8446	20.9982	20.9474	21.5746	21.4431	20.9514	20.8446	20.9982	20.9474	21.4482	21.4805	21.681	6	6	6	13.5	13.5	13.5	52.22		11.235	177020000	25	EIF3E	Eukaryotic translation initiation factor 3 subunit E	2.47138	-0.720613			0.942786	0.392958
21.419	21.2875	21.4201	20.7354	21.0039	21.0718	21.7709	20.9947	21.3465	21.4811	21.7312	21.402	21.419	21.2875	21.4201	20.7354	21.0039	21.0718	20.7354	21.0039	21.0718	21.7709	20.9947	21.3465	20.7354	21.0039	21.0718	21.4811	21.7312	21.402	5	5	5	5	5	5	121		10.091	125660000	24	MAP4	Microtubule-associated protein 4	1.76485	-0.438518			0.813332	0.433665
20.7578	21.0271	20.8398	20.234	19.8794	19.8366	20.2991	20.2838	20.3616	20.3902	20.3552	21.0067	20.7578	21.0271	20.8398	20.234	19.8794	19.8366	20.234	19.8794	19.8366	20.2991	20.2838	20.3616	20.234	19.8794	19.8366	20.3902	20.3552	21.0067	4	4	4	4.9	4.9	4.9	122.57		7.3988	88110000	7	WDR60	WD repeat-containing protein 60	2.40637	-0.891599			1.2153	0.331491
24.8098	25.3486	24.6999	23.2316	23.1196	23.41	23.1814	23.3619	23.7231	24.0234	23.7911	23.7287	24.8098	25.3486	24.6999	23.2316	23.1196	23.41	23.2316	23.1196	23.41	23.1814	23.3619	23.7231	23.2316	23.1196	23.41	24.0234	23.7911	23.7287	9	9	9	35.7	35.7	35.7	29.411		65.819	1060800000	48	MMTAG2	Multiple myeloma tumor-associated protein 2	2.83835	-1.69899			0.394283	0.168327
24.0423	24.4777	24.1327	23.2064	22.8972	23.0128	23.04	22.7986	23.3416	23.5157	23.6402	23.7384	24.0423	24.4777	24.1327	23.2064	22.8972	23.0128	23.2064	22.8972	23.0128	23.04	22.7986	23.3416	23.2064	22.8972	23.0128	23.5157	23.6402	23.7384	15	15	15	15.6	15.6	15.6	130.16		92.111	1540300000	128	AP3D1	AP-3 complex subunit delta-1	2.73866	-1.17881			0.039937	0.0212809
26.0833	26.3112	25.7965	24.4783	24.6117	24.6408	24.6139	24.8998	25.1217	25.1461	25.0798	25.273	26.0833	26.3112	25.7965	24.4783	24.6117	24.6408	24.4783	24.6117	24.6408	24.6139	24.8998	25.1217	24.4783	24.6117	24.6408	25.1461	25.0798	25.273	9	9	9	24.9	24.9	24.9	33.216		16.178	3413900000	53	ARGLU1	Arginine and glutamate-rich protein 1	3.15772	-1.48672			0.906294	0.301531
28.1008	28.3886	28.0207	26.652	26.5469	26.5319	26.4371	26.5799	26.9308	27.0531	27.2239	27.209	28.1008	28.3886	28.0207	26.652	26.5469	26.5319	26.652	26.5469	26.5319	26.4371	26.5799	26.9308	26.652	26.5469	26.5319	27.0531	27.2239	27.209	7	7	7	38.4	38.4	38.4	23.864		323.31	9046600000	86	TMA16	Translation machinery-associated protein 16	3.76035	-1.59311			0.181899	0.0723445
21.6457	21.7585	21.5993	21.7729	21.6065	21.4548	21.9119	21.9482	21.9077	22.3573	22.0481	22.1756	21.6457	21.7585	21.5993	21.7729	21.6065	21.4548	21.7729	21.6065	21.4548	21.9119	21.9482	21.9077	21.7729	21.6065	21.4548	22.3573	22.0481	22.1756	4	4	4	9.8	9.8	9.8	75.491		48.139	222340000	26	TMPO	Lamina-associated polypeptide 2, isoform alpha;Thymopoietin;Thymopentin	0.211641	-0.0563838			1.54584	0.311188
23.2911	23.7641	23.6013	22.3522	22.6413	22.0242	22.6154	22.7679	22.9359	23.1543	22.7811	22.822	23.2911	23.7641	23.6013	22.3522	22.6413	22.0242	22.3522	22.6413	22.0242	22.6154	22.7679	22.9359	22.3522	22.6413	22.0242	23.1543	22.7811	22.822	4	4	4	29.7	29.7	29.7	18.86		17.575	351510000	21	SNRNP27	U4/U6.U5 small nuclear ribonucleoprotein 27 kDa protein	2.23586	-1.21289			1.01351	0.433792
22.0439	22.4446	22.0809	21.1615	21.3931	21.2765	21.2941	21.201	21.2968	21.8829	21.6408	22.0423	22.0439	22.4446	22.0809	21.1615	21.3931	21.2765	21.1615	21.3931	21.2765	21.2941	21.201	21.2968	21.1615	21.3931	21.2765	21.8829	21.6408	22.0423	4	4	4	11.1	11.1	11.1	51.588		11.669	180660000	30	KNOP1	Lysine-rich nucleolar protein 1	2.49557	-0.912776			0.0613934	-0.0130768
22.7464	22.995	22.9007	21.4218	21.6396	21.5266	21.7619	21.7669	21.8774	22.0578	22.3068	21.9512	22.7464	22.995	22.9007	21.4218	21.6396	21.5266	21.4218	21.6396	21.5266	21.7619	21.7669	21.8774	21.4218	21.6396	21.5266	22.0578	22.3068	21.9512	4	4	4	16.6	16.6	16.6	29.841		9.6473	249230000	19	DNAJC8	DnaJ homolog subfamily C member 8	3.83144	-1.35131			1.68897	0.272727
24.5567	24.8943	24.4097	23.2204	23.4087	23.4169	23.377	23.2816	23.6695	23.9022	23.825	24.0398	24.5567	24.8943	24.4097	23.2204	23.4087	23.4169	23.2204	23.4087	23.4169	23.377	23.2816	23.6695	23.2204	23.4087	23.4169	23.9022	23.825	24.0398	7	7	7	21.1	21.1	21.1	37.335		34.303	1088000000	60	RBMX2	RNA-binding motif protein, X-linked 2	2.89678	-1.27159			0.284857	0.0940501
24.6078	24.7971	24.7695	23.658	23.6876	23.525	23.5808	23.3332	23.9763	23.9089	24.25	24.4312	24.6078	24.7971	24.7695	23.658	23.6876	23.525	23.658	23.6876	23.525	23.5808	23.3332	23.9763	23.658	23.6876	23.525	23.9089	24.25	24.4312	10	10	10	29.8	29.8	29.8	59.209		323.31	1647400000	65	CPSF6	Cleavage and polyadenylation specificity factor subunit 6	3.84933	-1.10125			0.0111816	0.00657082
21.6328	21.9503	22.0036	21.3461	21.4005	21.3104	21.4825	21.5845	21.6015	21.9996	21.8472	21.9235	21.6328	21.9503	22.0036	21.3461	21.4005	21.3104	21.3461	21.4005	21.3104	21.4825	21.5845	21.6015	21.3461	21.4005	21.3104	21.9996	21.8472	21.9235	9	9	9	26.8	26.8	26.8	47.611		49.602	312890000	50	MRPS27	28S ribosomal protein S27, mitochondrial	1.89682	-0.509905			1.96053	0.203881
25.7118	25.9536	25.392	24.1389	24.3742	24.0164	24.1573	24.5438	24.6013	24.6607	24.7014	24.8797	25.7118	25.9536	25.392	24.1389	24.3742	24.0164	24.1389	24.3742	24.0164	24.1573	24.5438	24.6013	24.1389	24.3742	24.0164	24.6607	24.7014	24.8797	7	7	7	45.5	45.5	45.5	18.012		41.472	2210800000	78	PPIA	Peptidyl-prolyl cis-trans isomerase A;Peptidyl-prolyl cis-trans isomerase A, N-terminally processed	2.83563	-1.50928			0.66968	0.257627
22.6775	22.3248	22.2302	21.9026	22.1499	22.1214	22.6354	22.1117	22.2285	22.4379	22.7105	22.7276	22.6775	22.3248	22.2302	21.9026	22.1499	22.1214	21.9026	22.1499	22.1214	22.6354	22.1117	22.2285	21.9026	22.1499	22.1214	22.4379	22.7105	22.7276	9	9	9	14	14	14	71.368		23.512	418320000	52	ATAD3A;ATAD3B	ATPase family AAA domain-containing protein 3A;ATPase family AAA domain-containing protein 3B	1.05676	-0.352902			0.687357	0.267224
23.3938	23.9561	23.5612	22.191	NaN	22.6753	22.6898	NaN	22.7534	NaN	22.8701	23.1266	NaN	NaN	NaN	NaN	NaN	NaN	NaN	NaN	NaN	NaN	NaN	NaN	NaN	NaN	NaN	NaN	NaN	NaN	3	3	3	13.1	13.1	13.1	26.563		16.013	236870000	23	DUT	Deoxyuridine 5-triphosphate nucleotidohydrolase, mitochondrial	1.63197	-1.20385			0.445025	0.288486
25.7069	25.7	25.4306	23.9114	23.9953	24.3111	24.1926	24.236	24.5479	24.671	24.6752	24.5633	25.7069	25.7	25.4306	23.9114	23.9953	24.3111	23.9114	23.9953	24.3111	24.1926	24.236	24.5479	23.9114	23.9953	24.3111	24.671	24.6752	24.5633	3	3	3	11.7	11.7	11.7	28.385		7.0377	1108200000	32	FAM133B;FAM133A	Protein FAM133B;Protein FAM133A	3.27301	-1.53989			0.697238	0.252906
21.7149	NaN	NaN	19.3601	NaN	NaN	20.0498	NaN	NaN	NaN	NaN	19.9204	NaN	NaN	NaN	NaN	NaN	NaN	NaN	NaN	NaN	NaN	NaN	NaN	NaN	NaN	NaN	NaN	NaN	NaN	4	3	3	5.6	4.1	4.1	92.468		6.3367	42381000	5	HSP90B1;HSP90B2P	Endoplasmin;Putative endoplasmin-like protein		-2.35489				0.689741
21.878	22.3201	22.0254	20.8799	20.7608	20.7549	20.476	20.846	20.9692	21.0849	21.4557	21.5285	21.878	22.3201	22.0254	20.8799	20.7608	20.7549	20.8799	20.7608	20.7549	20.476	20.846	20.9692	20.8799	20.7608	20.7549	21.0849	21.4557	21.5285	5	5	5	12	12	12	49.647		11.386	187860000	28	CWC25	Pre-mRNA-splicing factor CWC25 homolog	3.14075	-1.27596			0.0799933	-0.0348422
21.4521	21.4805	20.6031	20.2756	20.252	NaN	20.2395	NaN	20.4384	NaN	NaN	20.8215	NaN	NaN	NaN	NaN	NaN	NaN	NaN	NaN	NaN	NaN	NaN	NaN	NaN	NaN	NaN	NaN	NaN	NaN	2	2	2	4.6	4.6	4.6	61.589		5.5713	52841000	13	DDX56	Probable ATP-dependent RNA helicase DDX56	1.042	-0.914768			0.274535	0.07512
24.354	24.1507	24.0762	23.6601	23.8697	23.9556	23.9904	24.0642	23.9546	24.4944	24.2607	24.3975	24.354	24.1507	24.0762	23.6601	23.8697	23.9556	23.6601	23.8697	23.9556	23.9904	24.0642	23.9546	23.6601	23.8697	23.9556	24.4944	24.2607	24.3975	5	5	5	54.7	54.7	54.7	10.112		35.833	858000000	30	SRP9	Signal recognition particle 9 kDa protein	1.40824	-0.365139			0.869061	0.174616
25.1192	25.4578	26.027	24.6641	24.73	24.9151	25.056	24.9639	25.0042	25.2208	25.3259	25.4093	25.1192	25.4578	26.027	24.6641	24.73	24.9151	24.6641	24.73	24.9151	25.056	24.9639	25.0042	24.6641	24.73	24.9151	25.2208	25.3259	25.4093	3	3	3	30.5	30.5	30.5	6.8998		59.719	2048100000	47	SERF2	Small EDRK-rich factor 2	1.30191	-0.764922			1.39407	0.238315
26.8772	27.0543	26.7648	25.1635	25.1696	25.2155	25.1133	25.1785	25.5446	25.5486	25.7706	25.8733	26.8772	27.0543	26.7648	25.1635	25.1696	25.2155	25.1635	25.1696	25.2155	25.1133	25.1785	25.5446	25.1635	25.1696	25.2155	25.5486	25.7706	25.8733	4	4	4	34.6	34.6	34.6	14.395		55.089	3507800000	82	SUB1	Activated RNA polymerase II transcriptional coactivator p15	4.43209	-1.71592			0.286161	0.0958939
27.0619	27.2058	26.9781	26.1666	26.2485	26.188	26.3787	26.3578	26.3928	26.6249	26.8029	26.7974	27.0619	27.2058	26.9781	26.1666	26.2485	26.188	26.1666	26.2485	26.188	26.3787	26.3578	26.3928	26.1666	26.2485	26.188	26.6249	26.8029	26.7974	19	19	13	49.2	49.2	35.2	46.513		293.02	16250000000	302	LUC7L2	Putative RNA-binding protein Luc7-like 2	3.61822	-0.88091			2.56465	0.175413
22.6933	22.9863	22.5426	21.8724	21.902	21.6017	21.9446	21.9731	21.8801	22.4074	22.2283	22.3369	22.6933	22.9863	22.5426	21.8724	21.902	21.6017	21.8724	21.902	21.6017	21.9446	21.9731	21.8801	21.8724	21.902	21.6017	22.4074	22.2283	22.3369	20	20	20	20.3	20.3	20.3	139.31		55.731	782490000	92	DHX8	ATP-dependent RNA helicase DHX8	2.37674	-0.948699			0.637645	0.140581
22.8727	23.3526	23.1016	21.7715	22.2852	22.5328	22.22	22.4141	22.518	22.7228	22.5647	22.8979	22.8727	23.3526	23.1016	21.7715	22.2852	22.5328	21.7715	22.2852	22.5328	22.22	22.4141	22.518	21.7715	22.2852	22.5328	22.7228	22.5647	22.8979	8	8	8	13.4	13.4	13.4	66.389		22.613	517320000	49	NSRP1	Nuclear speckle splicing regulatory protein 1	1.58879	-0.912458			0.319401	0.187528
29.697	NaN	29.3931	28.7502	NaN	NaN	28.7544	NaN	29.7024	29.6309	29.1811	29.034	NaN	NaN	NaN	NaN	NaN	NaN	NaN	NaN	NaN	NaN	NaN	NaN	28.7502	19.4984	20.1779	29.6309	29.1811	29.034	3	3	1	7.2	7.2	3	36.688		4.2164	24152000000	10	LDHA;LDHC;LDHAL6A	L-lactate dehydrogenase A chain;L-lactate dehydrogenase C chain;L-lactate dehydrogenase A-like 6A		-0.794884				0.478237
23.0668	23.392	23.2994	22.329	22.4926	22.144	22.9845	22.8477	22.7611	22.6723	22.937	22.9501	23.0668	23.392	23.2994	22.329	22.4926	22.144	22.329	22.4926	22.144	22.9845	22.8477	22.7611	22.329	22.4926	22.144	22.6723	22.937	22.9501	3	3	3	39	39	39	12.895		100.37	299260000	25	MTPN	Myotrophin	2.57986	-0.930863			1.97446	0.542543
22.4007	23.0783	23.2291	22.1444	22.737	22.8236	22.4392	22.6633	22.9685	22.9523	23.0314	23.3145	22.4007	23.0783	23.2291	22.1444	22.737	22.8236	22.1444	22.737	22.8236	22.4392	22.6633	22.9685	22.1444	22.737	22.8236	22.9523	23.0314	23.3145	5	5	5	17.4	17.4	17.4	37.034		12.673	422040000	40	PINX1	PIN2/TERF1-interacting telomerase inhibitor 1	0.430241	-0.334342			0.176053	0.12198
23.3733	23.3979	23.6086	20.7591	20.8513	20.3184	NaN	20.7505	21.01	21.1629	21.1784	21.1741	23.3733	23.3979	23.6086	20.7591	20.8513	20.3184	NaN	NaN	NaN	NaN	NaN	NaN	20.7591	20.8513	20.3184	21.1629	21.1784	21.1741	7	7	7	63.1	63.1	63.1	11.967		25.598	231980000	14	MYCBP	C-Myc-binding protein	4.00598	-2.81703			0.415777	0.237312
21.6645	20.9117	20.9476	20.3966	NaN	20.5086	20.5005	20.4465	20.6993	21.0001	21.0184	20.9211	NaN	NaN	NaN	NaN	NaN	NaN	20.3966	18.7988	20.5086	20.5005	20.4465	20.6993	20.3966	20.6617	20.5086	21.0001	21.0184	20.9211	3	3	3	5.9	5.9	5.9	60.228		4.0539	87064000	5	ZNF768	Zinc finger protein 768	0.963466	-0.722025			0.35892	0.096166
NaN	NaN	20.3197	20.1889	NaN	NaN	20.745	20.5046	20.2169	NaN	20.7113	NaN	NaN	NaN	NaN	NaN	NaN	NaN	20.1889	19.9779	20.7034	20.745	20.5046	20.2169	NaN	NaN	NaN	NaN	NaN	NaN	2	2	2	4.7	4.7	4.7	57.563		4.683	31532000	7	FARSA	Phenylalanine--tRNA ligase alpha subunit		-0.13076				0.299884
25.6731	25.7952	26.2029	24.8675	24.9897	25.5451	25.3744	25.4831	25.3009	26.0515	25.8691	25.0483	25.6731	25.7952	26.2029	24.8675	24.9897	25.5451	24.8675	24.9897	25.5451	25.3744	25.4831	25.3009	24.8675	24.9897	25.5451	26.0515	25.8691	25.0483	6	6	6	5.5	5.5	5.5	120.84		9.8021	1229100000	15	ACLY	ATP-citrate synthase	1.34504	-0.756272			0.513698	0.252018
22.9907	23.2539	23.0561	22.2002	22.4892	22.303	22.8409	22.484	22.4382	22.9747	22.718	22.8645	22.9907	23.2539	23.0561	22.2002	22.4892	22.303	22.2002	22.4892	22.303	22.8409	22.484	22.4382	22.2002	22.4892	22.303	22.9747	22.718	22.8645	24	24	23	11.2	11.2	10.9	316.91		142.92	911560000	103	PRRC2C	Protein PRRC2C	2.57435	-0.769438			0.774503	0.256883
NaN	NaN	20.3293	19.748	19.5111	20.2618	20.4645	NaN	NaN	NaN	20.285	20.4363	18.8853	19.1104	20.3293	19.748	19.5111	20.2618	NaN	NaN	NaN	NaN	NaN	NaN	NaN	NaN	NaN	NaN	NaN	NaN	3	3	3	5.1	5.1	5.1	86.47		7.6341	41033000	8	NSUN2	tRNA (cytosine(34)-C(5))-methyltransferase		-0.488972				0.624243
22.2521	22.583	22.5193	20.9053	21.2677	21.1749	21.1749	21.5472	21.5697	21.4097	21.6196	21.8677	22.2521	22.583	22.5193	20.9053	21.2677	21.1749	20.9053	21.2677	21.1749	21.1749	21.5472	21.5697	20.9053	21.2677	21.1749	21.4097	21.6196	21.8677	7	7	7	11.8	11.8	11.8	79.548		29.65	263990000	23	RABL6	Rab-like protein 6	3.07105	-1.3355			0.872099	0.314661
22.4747	22.7988	22.7617	21.7091	21.851	21.8315	21.8311	22.0761	22.0954	NaN	22.4424	22.1733	22.4747	22.7988	22.7617	21.7091	21.851	21.8315	21.7091	21.851	21.8315	21.8311	22.0761	22.0954	NaN	NaN	NaN	NaN	NaN	NaN	10	10	10	25.3	25.3	25.3	68.386		20.034	256520000	24	SLU7	Pre-mRNA-splicing factor SLU7	2.85645	-0.881197			0.99514	0.203622
24.2029	24.4439	24.4465	23.0561	22.8352	23.2104	23.3391	23.4353	23.5869	23.2076	23.6477	23.77	24.2029	24.4439	24.4465	23.0561	22.8352	23.2104	23.0561	22.8352	23.2104	23.3391	23.4353	23.5869	23.0561	22.8352	23.2104	23.2076	23.6477	23.77	13	13	13	18.8	18.8	18.8	112.42		67.942	799020000	85	GTF2I	General transcription factor II-I	3.21894	-1.33055			1.48891	0.419863
24.3939	24.6494	24.1956	23.0664	23.1217	23.1153	22.8511	23.1038	23.1574	23.6129	23.5043	23.6875	24.3939	24.6494	24.1956	23.0664	23.1217	23.1153	23.0664	23.1217	23.1153	22.8511	23.1038	23.1574	23.0664	23.1217	23.1153	23.6129	23.5043	23.6875	7	7	7	37.6	37.6	37.6	26.106		86.301	1001900000	67	RP9	Retinitis pigmentosa 9 protein	3.23341	-1.3118			0.264887	-0.0636997
22.0722	NaN	22.3544	NaN	21.7411	21.9351	NaN	NaN	21.6455	NaN	22.3365	NaN	NaN	NaN	NaN	NaN	NaN	NaN	NaN	NaN	NaN	NaN	NaN	NaN	NaN	NaN	NaN	NaN	NaN	NaN	3	3	3	4.3	4.3	4.3	115.73		5.0909	143010000	8	NAT10	N-acetyltransferase 10	0.796416	-0.375176				-0.192657
25.0014	25.512	24.8822	23.8185	23.8558	23.9356	23.8605	24.178	24.2437	24.1777	24.3092	24.6177	25.0014	25.512	24.8822	23.8185	23.8558	23.9356	23.8185	23.8558	23.9356	23.8605	24.178	24.2437	23.8185	23.8558	23.9356	24.1777	24.3092	24.6177	5	5	5	15.2	15.2	15.2	44.915		183.18	1125200000	40	ARL6IP4	ADP-ribosylation factor-like protein 6-interacting protein 4	2.52177	-1.26191			0.844154	0.224105
21.7808	21.7091	21.3343	21.3325	20.7574	20.8928	21.1538	21.1994	21.0869	21.3307	21.4947	21.6421	21.7808	21.7091	21.3343	21.3325	20.7574	20.8928	21.3325	20.7574	20.8928	21.1538	21.1994	21.0869	21.3325	20.7574	20.8928	21.3307	21.4947	21.6421	3	3	3	10.4	10.4	10.4	38.534		7.5258	123330000	12	STOML2	Stomatin-like protein 2, mitochondrial	1.29576	-0.613846			0.359729	0.152449
22.3981	22.0647	NaN	20.786	NaN	NaN	NaN	21.0733	21.2296	NaN	21.2794	NaN	NaN	NaN	NaN	NaN	NaN	NaN	NaN	NaN	NaN	NaN	NaN	NaN	NaN	NaN	NaN	NaN	NaN	NaN	2	2	2	17.8	17.8	17.8	18.243		17.819	61229000	6	PIN1	Peptidyl-prolyl cis-trans isomerase NIMA-interacting 1		-1.44545				0.365521
22.704	22.5071	22.7881	21.2051	21.69	21.5954	21.6318	21.4498	21.7116	21.9796	21.8329	22.1536	22.704	22.5071	22.7881	21.2051	21.69	21.5954	21.2051	21.69	21.5954	21.6318	21.4498	21.7116	21.2051	21.69	21.5954	21.9796	21.8329	22.1536	12	11	11	7.6	7.3	7.3	228.86		63.619	417650000	68	PRRC2A	Protein PRRC2A	2.62936	-1.1695			0.237102	0.100871
24.4271	24.784	24.4299	23.5629	23.6824	23.4761	23.7673	23.9777	23.9886	24.0254	24.1125	24.0573	24.4271	24.784	24.4299	23.5629	23.6824	23.4761	23.5629	23.6824	23.4761	23.7673	23.9777	23.9886	23.5629	23.6824	23.4761	24.0254	24.1125	24.0573	4	4	4	22.9	22.9	22.9	18.828		12.532	1037300000	42	C12orf65	Probable peptide chain release factor C12orf65, mitochondrial	2.73484	-0.973212			1.64445	0.337413
22.5093	23.7444	24.4429	21.6005	21.531	22.5067	20.8809	21.5336	22.1045	21.9624	22.388	22.7607	22.5093	23.7444	24.4429	21.6005	21.531	22.5067	21.6005	21.531	22.5067	20.8809	21.5336	22.1045	21.6005	21.531	22.5067	21.9624	22.388	22.7607	21	21	17	11.4	11.4	9.3	226.53		94.746	904060000	60	MYH9	Myosin-9	1.22464	-1.68611			0.323858	-0.37306
26.4341	26.8418	26.7178	25.8708	25.8452	25.7497	25.9508	26.1014	25.9014	26.0434	26.334	26.5513	26.4341	26.8418	26.7178	25.8708	25.8452	25.7497	25.8708	25.8452	25.7497	25.9508	26.1014	25.9014	25.8708	25.8452	25.7497	26.0434	26.334	26.5513	5	5	5	42.9	42.9	42.9	13.178		88.643	4738400000	84	FAM32A	Protein FAM32A	2.58302	-0.842665			1.08396	0.162635
23.7189	23.7379	23.3322	23.0272	23.0159	23.1555	23.1117	22.85	23.0692	23.6017	23.5279	23.5306	23.7189	23.7379	23.3322	23.0272	23.0159	23.1555	23.0272	23.0159	23.1555	23.1117	22.85	23.0692	23.0272	23.0159	23.1555	23.6017	23.5279	23.5306	12	12	12	10.9	10.9	10.9	148.85		38.141	500370000	46	MYBBP1A	Myb-binding protein 1A	1.71861	-0.530145			0.237572	-0.0559057
23.57	23.5672	23.2267	22.1015	22.6132	22.586	22.4643	22.5793	22.7506	NaN	22.9023	22.9362	23.57	23.5672	23.2267	22.1015	22.6132	22.586	22.1015	22.6132	22.586	22.4643	22.5793	22.7506	NaN	NaN	NaN	NaN	NaN	NaN	6	6	6	34.3	34.3	34.3	20.63		34.363	309530000	34	PDAP1	28 kDa heat- and acid-stable phosphoprotein	2.14587	-1.02107			0.370507	0.164515
20.8769	21.0819	21.0802	NaN	20.3585	20.29	21.2485	NaN	20.908	20.787	20.8061	20.8332	NaN	NaN	NaN	NaN	NaN	NaN	NaN	NaN	NaN	NaN	NaN	NaN	20.0413	20.3585	20.29	20.787	20.8061	20.8332	4	4	4	4.5	4.5	4.5	113.6		6.591	70909000	15	RBM26	RNA-binding protein 26	2.31313	-0.688769			1.30836	0.753987
27.5648	27.4689	27.379	26.2452	26.3596	26.0077	26.0897	26.3418	26.5868	26.7309	26.7528	26.5704	27.5648	27.4689	27.379	26.2452	26.3596	26.0077	26.2452	26.3596	26.0077	26.0897	26.3418	26.5868	26.2452	26.3596	26.0077	26.7309	26.7528	26.5704	5	5	5	36.1	36.1	36.1	16.46		72.173	6068200000	65	EIF1AX;EIF1AY	Eukaryotic translation initiation factor 1A, X-chromosomal;Eukaryotic translation initiation factor 1A, Y-chromosomal	3.38863	-1.26671			0.312155	0.13526
26.5552	26.7393	26.9357	25.8573	25.8494	25.6549	25.6957	25.7452	25.8011	26.4166	26.1109	26.2719	26.5552	26.7393	26.9357	25.8573	25.8494	25.6549	25.8573	25.8494	25.6549	25.6957	25.7452	25.8011	25.8573	25.8494	25.6549	26.4166	26.1109	26.2719	3	3	2	27.8	27.8	20	9.5388		33.755	2701100000	26	HMGN4	High mobility group nucleosome-binding domain-containing protein 4	2.76218	-0.956216			0.212283	-0.0398534
22.6044	22.6461	22.6914	21.2416	21.391	21.0279	21.1599	21.1239	21.438	21.9726	21.4461	21.6677	22.6044	22.6461	22.6914	21.2416	21.391	21.0279	21.2416	21.391	21.0279	21.1599	21.1239	21.438	21.2416	21.391	21.0279	21.9726	21.4461	21.6677	13	13	13	6.9	6.9	6.9	280.74		21.011	268580000	27	FLNA	Filamin-A	3.71742	-1.42715			0.048364	0.020422
21.7577	22.3957	22.7509	21.6636	22.0833	21.6653	21.8867	21.9269	21.558	21.6965	NaN	22.8621	21.7577	22.3957	22.7509	21.6636	22.0833	21.6653	21.6636	22.0833	21.6653	21.8867	21.9269	21.558	NaN	NaN	NaN	NaN	NaN	NaN	4	4	4	5.2	5.2	5.2	80.684		37.658	151860000	19	CCNT1	Cyclin-T1	0.703892	-0.497376			0.0249174	-0.0135523
23.3584	23.7303	NaN	22.9285	22.9783	22.8017	23.0891	NaN	23.2544	23.3017	23.2339	23.5877	23.3584	23.7303	19.3114	22.9285	22.9783	22.8017	NaN	NaN	NaN	NaN	NaN	NaN	22.9285	22.9783	22.8017	23.3017	23.2339	23.5877	4	4	4	15.6	15.6	15.6	32.307		36.353	362590000	21	MORF4L2	Mortality factor 4-like protein 2	1.59642	-0.641532			1.21587	0.268904
23.237	23.3367	22.9622	22.1899	21.9205	21.7565	22.0592	22.0461	22.1449	22.5741	22.449	22.2568	23.237	23.3367	22.9622	22.1899	21.9205	21.7565	22.1899	21.9205	21.7565	22.0592	22.0461	22.1449	22.1899	21.9205	21.7565	22.5741	22.449	22.2568	7	7	7	23.4	23.4	23.4	37.476		25.793	526400000	35	PRPF38A	Pre-mRNA-splicing factor 38A	2.71499	-1.22299			0.418441	0.127773
21.9713	22.2602	21.8243	20.6936	21.254	20.3438	21.3038	20.8904	21.2994	21.3195	21.1899	21.1903	21.9713	22.2602	21.8243	20.6936	21.254	20.3438	20.6936	21.254	20.3438	21.3038	20.8904	21.2994	20.6936	21.254	20.3438	21.3195	21.1899	21.1903	4	4	4	12.4	12.4	12.4	45.777		8.59	146890000	15	SNIP1	Smad nuclear-interacting protein 1	1.8852	-1.25485			0.601281	0.400761
28.3715	28.5755	28.3664	27.4801	27.4051	27.0342	27.493	27.5075	27.6456	27.7073	27.7685	27.8487	28.3715	28.5755	28.3664	27.4801	27.4051	27.0342	27.4801	27.4051	27.0342	27.493	27.5075	27.6456	27.4801	27.4051	27.0342	27.7073	27.7685	27.8487	9	9	9	42.1	42.1	42.1	23.742		268.95	23190000000	181	PPIB	Peptidyl-prolyl cis-trans isomerase B	2.73719	-1.13132			0.762384	0.242215
22.8682	23.0355	22.6155	21.6612	21.771	21.2436	21.4987	21.8042	21.7572	22.1027	21.9855	21.9912	22.8682	23.0355	22.6155	21.6612	21.771	21.2436	21.6612	21.771	21.2436	21.4987	21.8042	21.7572	21.6612	21.771	21.2436	22.1027	21.9855	21.9912	3	3	3	11.8	11.8	11.8	31.884		9.9251	234950000	27	CMSS1	Protein CMSS1	2.50127	-1.28114			0.275542	0.128094
24.4543	24.3381	24.2838	23.2058	23.4383	23.2996	23.5575	23.5078	23.6777	23.688	23.838	23.8202	24.4543	24.3381	24.2838	23.2058	23.4383	23.2996	23.2058	23.4383	23.2996	23.5575	23.5078	23.6777	23.2058	23.4383	23.2996	23.688	23.838	23.8202	13	13	13	31.2	31.2	31.2	48.602		296.56	1625000000	89	ZC3H15	Zinc finger CCCH domain-containing protein 15	3.61418	-1.04414			1.46658	0.266432
22.4622	22.6695	22.5551	21.8482	21.8454	21.7257	21.9943	22.0186	21.8252	22.0058	22.408	22.4042	22.4622	22.6695	22.5551	21.8482	21.8454	21.7257	21.8482	21.8454	21.7257	21.9943	22.0186	21.8252	21.8482	21.8454	21.7257	22.0058	22.408	22.4042	10	10	10	16.1	16.1	16.1	92.48		39.151	412860000	50	EIF3B	Eukaryotic translation initiation factor 3 subunit B	3.32567	-0.75581			0.891203	0.139605
30.5305	30.8162	30.5293	29.7231	29.4779	29.33	29.5128	29.4641	29.6908	29.7788	29.804	30.3457	30.5305	30.8162	30.5293	29.7231	29.4779	29.33	29.7231	29.4779	29.33	29.5128	29.4641	29.6908	29.7231	29.4779	29.33	29.7788	29.804	30.3457	3	2	2	31.1	23.3	23.3	9.3926		11.315	28113000000	40	HMGN2	Non-histone chromosomal protein HMG-17	2.76639	-1.11497			0.124533	0.0455233
24.678	24.8047	24.6465	23.7013	23.8785	23.5613	24.0366	23.824	24.0076	24.2112	24.115	24.2074	24.678	24.8047	24.6465	23.7013	23.8785	23.5613	23.7013	23.8785	23.5613	24.0366	23.824	24.0076	23.7013	23.8785	23.5613	24.2112	24.115	24.2074	10	10	9	60.2	60.2	56	18.502		119.23	2102000000	78	CFL1	Cofilin-1	3.18206	-0.996071			1.00275	0.242349
21.3511	NaN	21.5674	20.9824	20.8973	21.1488	21.0362	21.0071	21.0113	NaN	21.4721	NaN	21.3511	19.4059	21.5674	20.9824	20.8973	21.1488	20.9824	20.8973	21.1488	21.0362	21.0071	21.0113	NaN	NaN	NaN	NaN	NaN	NaN	4	4	4	22.3	22.3	22.3	25.432		9.1102	121380000	7	HOXB6	Homeobox protein Hox-B6	1.43518	-0.449705			0.0396252	0.00867526
23.5271	23.0265	22.7163	22.4369	22.4239	22.4339	22.3526	22.3284	22.2484	23.5397	22.8087	22.321	23.5271	23.0265	22.7163	22.4369	22.4239	22.4339	22.4369	22.4239	22.4339	22.3526	22.3284	22.2484	22.4369	22.4239	22.4339	23.5397	22.8087	22.321	7	7	7	29	29	29	27.744		19.686	350400000	41	SRSF1	Serine/arginine-rich splicing factor 1	1.30581	-0.658374			1.73339	-0.121782
25.2417	25.4982	25.1829	24.3231	24.2638	24.1781	24.3679	24.4692	24.342	24.7255	24.6415	24.7705	25.2417	25.4982	25.1829	24.3231	24.2638	24.1781	24.3231	24.2638	24.1781	24.3679	24.4692	24.342	24.3231	24.2638	24.1781	24.7255	24.6415	24.7705	13	13	13	29.3	29.3	29.3	64.467		158.1	3257700000	110	PRPF38B	Pre-mRNA-splicing factor 38B	3.24584	-1.05266			1.1339	0.138043
24.7422	24.7492	24.7477	23.7945	23.8284	23.7385	24.06	24.0239	24.1133	24.19	24.2398	24.3026	24.7422	24.7492	24.7477	23.7945	23.8284	23.7385	23.7945	23.8284	23.7385	24.06	24.0239	24.1133	23.7945	23.8284	23.7385	24.19	24.2398	24.3026	22	22	21	33.7	33.7	32.9	95.925		274.53	2615700000	155	ABCF1	ATP-binding cassette sub-family F member 1	5.47172	-0.959205			2.7833	0.27861
24.241	24.1878	24.1263	22.9024	22.9154	22.7548	22.9216	22.9555	23.1252	23.0495	23.5641	23.3214	24.241	24.1878	24.1263	22.9024	22.9154	22.7548	22.9024	22.9154	22.7548	22.9216	22.9555	23.1252	22.9024	22.9154	22.7548	23.0495	23.5641	23.3214	15	15	15	52.9	52.9	52.9	40.542		175.96	1752300000	95	DRG1	Developmentally-regulated GTP-binding protein 1	4.57241	-1.32748			0.815197	0.143251
23.1609	22.5916	22.3273	22.6519	22.1447	22.1825	22.1494	21.9911	22.0553	22.771	22.8801	22.6868	23.1609	22.5916	22.3273	22.6519	22.1447	22.1825	22.6519	22.1447	22.1825	22.1494	21.9911	22.0553	22.6519	22.1447	22.1825	22.771	22.8801	22.6868	4	4	4	16.4	16.4	16.4	41.401		26.17	231580000	21	BRIX1	Ribosome biogenesis protein BRX1 homolog	0.55023	-0.366901			0.702711	-0.261082
22.9385	22.7221	22.6016	22.3562	22.5691	22.5408	22.7662	22.7767	22.8667	23.0262	22.9835	22.8126	22.9385	22.7221	22.6016	22.3562	22.5691	22.5408	22.3562	22.5691	22.5408	22.7662	22.7767	22.8667	22.3562	22.5691	22.5408	23.0262	22.9835	22.8126	8	8	6	32.9	32.9	25.9	29.174		30.049	632970000	73	YWHAE	14-3-3 protein epsilon	1.04721	-0.265351			1.88143	0.314469
27.4068	27.5574	27.1974	25.9675	26.2632	26.1457	25.7357	26.0708	26.4574	26.4385	26.5896	26.7038	27.4068	27.5574	27.1974	25.9675	26.2632	26.1457	25.9675	26.2632	26.1457	25.7357	26.0708	26.4574	25.9675	26.2632	26.1457	26.4385	26.5896	26.7038	8	8	7	41.5	41.5	41.5	19.329		110.42	8431000000	88	SRSF3	Serine/arginine-rich splicing factor 3	3.13429	-1.26171			0.05752	-0.0375144
22.0777	NaN	22.3801	21.8688	21.8044	21.3413	21.7836	21.7612	21.9826	22.1677	22.0636	22.1211	22.0777	19.3427	22.3801	21.8688	21.8044	21.3413	21.8688	21.8044	21.3413	21.7836	21.7612	21.9826	21.8688	21.8044	21.3413	22.1677	22.0636	22.1211	2	2	2	23.9	23.9	23.9	10.165		5.3605	162190000	21	MRPL34	39S ribosomal protein L34, mitochondrial	0.979081	-0.557418			0.401207	0.170973
23.7714	23.2601	23.5023	22.3422	22.4273	22.1563	22.9669	22.1001	22.4849	22.8264	22.8007	22.633	23.7714	23.2601	23.5023	22.3422	22.4273	22.1563	22.3422	22.4273	22.1563	22.9669	22.1001	22.4849	22.3422	22.4273	22.1563	22.8264	22.8007	22.633	6	6	6	25.4	25.4	25.4	31.705		60.379	337730000	34	MRPL46	39S ribosomal protein L46, mitochondrial	2.69614	-1.20268			0.325933	0.208726
22.4155	21.3403	21.311	21.3417	21.3973	21.2739	21.5851	21.2661	21.5756	21.6536	21.8601	21.8314	22.4155	21.3403	21.311	21.3417	21.3973	21.2739	21.3417	21.3973	21.2739	21.5851	21.2661	21.5756	21.3417	21.3973	21.2739	21.6536	21.8601	21.8314	4	4	4	6.6	6.6	6.6	75.406		10.503	128660000	15	DDX18	ATP-dependent RNA helicase DDX18	0.408403	-0.351302			0.55173	0.137951
23.4214	23.733	23.5304	22.1968	22.1613	21.6293	22.1933	22.0458	22.5223	22.3578	22.5335	22.4134	23.4214	23.733	23.5304	22.1968	22.1613	21.6293	22.1968	22.1613	21.6293	22.1933	22.0458	22.5223	22.1968	22.1613	21.6293	22.3578	22.5335	22.4134	8	8	8	22.4	22.4	22.4	44.961		65.834	479730000	52	RBM17	Splicing factor 45	2.80192	-1.56578			0.485045	0.257961
28.0327	28.294	28.2382	27.1513	27.1257	27.2083	27.2046	27.3774	27.4803	27.5716	27.5375	27.6843	28.0327	28.294	28.2382	27.1513	27.1257	27.2083	27.1513	27.1257	27.2083	27.2046	27.3774	27.4803	27.1513	27.1257	27.2083	27.5716	27.5375	27.6843	18	18	18	66.3	66.3	66.3	29.172		322.05	31130000000	286	FRG1	Protein FRG1	3.60735	-1.02649			1.07545	0.192316
24.9004	25.0337	25.0402	23.886	24.0387	23.9049	24.071	24.089	24.2072	24.296	24.4717	24.3627	24.9004	25.0337	25.0402	23.886	24.0387	23.9049	23.886	24.0387	23.9049	24.071	24.089	24.2072	23.886	24.0387	23.9049	24.296	24.4717	24.3627	28	28	28	31.6	31.6	31.6	138.83		323.31	2952900000	205	EIF5B	Eukaryotic translation initiation factor 5B	4.03112	-1.04827			1.30616	0.179234
25.2066	25.4289	25.2667	24.2307	24.2515	24.1399	24.3598	24.3266	24.3157	24.642	24.5343	24.7383	25.2066	25.4289	25.2667	24.2307	24.2515	24.1399	24.2307	24.2515	24.1399	24.3598	24.3266	24.3157	24.2307	24.2515	24.1399	24.642	24.5343	24.7383	26	26	26	29.2	29.2	29.2	118.29		140.89	3076200000	182	U2SURP	U2 snRNP-associated SURP motif-containing protein	3.89716	-1.09338			1.58279	0.126698
23.5924	23.8479	23.846	23.0727	23.1127	23.295	23.6318	23.582	23.4726	23.433	23.6014	23.7376	23.5924	23.8479	23.846	23.0727	23.1127	23.295	23.0727	23.1127	23.295	23.6318	23.582	23.4726	23.0727	23.1127	23.295	23.433	23.6014	23.7376	7	7	7	20	20	20	43.359		32.177	611770000	51	PELO	Protein pelota homolog	2.2799	-0.601955			2.07642	0.401978
23.4475	23.2212	22.5018	22.3134	21.7373	21.5223	22.5109	21.9312	22.0463	22.3528	22.1786	22.3329	23.4475	23.2212	22.5018	22.3134	21.7373	21.5223	22.3134	21.7373	21.5223	22.5109	21.9312	22.0463	22.3134	21.7373	21.5223	22.3528	22.1786	22.3329	2	2	2	13.4	13.4	13.4	24.423		16.972	166150000	16	RAN	GTP-binding nuclear protein Ran	1.49901	-1.19916			0.444012	0.305157
24.774	25.1326	25.0275	24.0552	23.9233	23.7204	24.2111	24.0341	23.9751	24.1635	24.3044	24.5144	24.774	25.1326	25.0275	24.0552	23.9233	23.7204	24.0552	23.9233	23.7204	24.2111	24.0341	23.9751	24.0552	23.9233	23.7204	24.1635	24.3044	24.5144	4	3	3	23.9	18.2	18.2	24.033		22.901	862690000	56	HMGB2	High mobility group protein B2	2.76634	-1.0784			0.652356	0.173777
24.4315	24.6521	24.4116	23.5003	23.6278	23.5635	23.9468	23.5655	23.695	23.9489	24.1911	23.8254	24.4315	24.6521	24.4116	23.5003	23.6278	23.5635	23.5003	23.6278	23.5635	23.9468	23.5655	23.695	23.5003	23.6278	23.5635	23.9489	24.1911	23.8254	6	6	6	77.6	77.6	77.6	11.139		118.37	1006300000	50	CSTB	Cystatin-B	3.40243	-0.934566			0.660647	0.171886
24.3908	23.8146	23.2412	22.0538	21.7762	21.5501	21.7581	21.7384	21.6021	21.8292	22.9872	21.8324	24.3908	23.8146	23.2412	22.0538	21.7762	21.5501	22.0538	21.7762	21.5501	21.7581	21.7384	21.6021	22.0538	21.7762	21.5501	21.8292	22.9872	21.8324	6	5	5	13	11.5	11.5	60.103		25.326	268950000	18	PSIP1	PC4 and SFRS1-interacting protein	2.29602	-2.02217			0.240769	-0.0938568
26.5604	26.9857	26.4703	25.8741	25.5455	25.7833	26.0272	25.8276	25.7946	26.0487	26.18	26.2378	26.5604	26.9857	26.4703	25.8741	25.5455	25.7833	25.8741	25.5455	25.7833	26.0272	25.8276	25.7946	25.8741	25.5455	25.7833	26.0487	26.18	26.2378	6	6	6	41.7	41.7	41.7	27.872		234.5	4874900000	92	U2AF1	Splicing factor U2AF 35 kDa subunit	2.1327	-0.937847			0.538387	0.148822
22.242	22.0282	22.4193	21.0045	21.09	21.736	21.703	21.8425	21.6	21.7104	22.0943	21.2793	22.242	22.0282	22.4193	21.0045	21.09	21.736	21.0045	21.09	21.736	21.703	21.8425	21.6	21.0045	21.09	21.736	21.7104	22.0943	21.2793	4	4	4	13.2	13.2	13.2	37.563		22.138	254030000	18	EIF3F	Eukaryotic translation initiation factor 3 subunit F	1.68368	-0.953			0.843018	0.438321
23.0279	22.9527	23.314	22.1887	22.3182	22.2838	22.351	22.1537	22.2441	22.6237	22.7731	22.6441	23.0279	22.9527	23.314	22.1887	22.3182	22.2838	22.1887	22.3182	22.2838	22.351	22.1537	22.2441	22.1887	22.3182	22.2838	22.6237	22.7731	22.6441	8	8	8	22.3	22.3	22.3	52.049		29.986	400530000	58	CPSF7	Cleavage and polyadenylation specificity factor subunit 7	2.69462	-0.834622			0.0709125	-0.0139624
25.6607	25.2198	25.316	24.9319	24.7784	24.465	25.3358	24.8374	24.9722	25.1319	25.1701	25.0945	25.6607	25.2198	25.316	24.9319	24.7784	24.465	24.9319	24.7784	24.465	25.3358	24.8374	24.9722	24.9319	24.7784	24.465	25.1319	25.1701	25.0945	16	16	16	51.7	51.7	51.7	50.14		195.33	5040600000	154	EEF1A1;EEF1A1P5;EEF1A2	Elongation factor 1-alpha 1;Putative elongation factor 1-alpha-like 3;Elongation factor 1-alpha 2	1.60871	-0.673705			0.731202	0.323342
23.5484	23.7191	23.3348	22.4099	22.3733	21.8857	22.0831	22.4562	22.4447	22.631	22.7295	22.5261	23.5484	23.7191	23.3348	22.4099	22.3733	21.8857	22.4099	22.3733	21.8857	22.0831	22.4562	22.4447	22.4099	22.3733	21.8857	22.631	22.7295	22.5261	15	15	15	26.7	26.7	26.7	69.837		26.114	692260000	64	DDX41	Probable ATP-dependent RNA helicase DDX41	2.53479	-1.31115			0.193018	0.105048
22.6287	22.0577	22.3762	22.4112	22.9034	22.9305	22.9754	22.6173	22.8025	23.1619	23.0568	23.2422	22.6287	22.0577	22.3762	22.4112	22.9034	22.9305	22.4112	22.9034	22.9305	22.9754	22.6173	22.8025	22.4112	22.9034	22.9305	23.1619	23.0568	23.2422	4	4	4	28.2	28.2	28.2	13.293		12.019	399640000	27	RPL34	60S ribosomal protein L34	0.768551	0.394176			0.0899783	0.0500361
23.1456	23.422	23.3378	22.5526	22.5618	22.5962	22.6719	22.63	22.7347	23.008	22.7943	23.0769	23.1456	23.422	23.3378	22.5526	22.5618	22.5962	22.5526	22.5618	22.5962	22.6719	22.63	22.7347	22.5526	22.5618	22.5962	23.008	22.7943	23.0769	11	11	11	29.4	29.4	29.4	50.381		62.819	843660000	62	GPATCH4	G patch domain-containing protein 4	3.04149	-0.731579			1.51285	0.108626
21.9784	22.4673	22.3792	21.8778	21.5663	21.7759	22.4772	21.9797	22.0629	22.1936	21.9164	22.2783	21.9784	22.4673	22.3792	21.8778	21.5663	21.7759	21.8778	21.5663	21.7759	22.4772	21.9797	22.0629	21.8778	21.5663	21.7759	22.1936	21.9164	22.2783	15	14	14	18.8	17.6	17.6	95.337		34.852	615800000	74	EEF2	Elongation factor 2	1.41403	-0.534938			1.13763	0.433268
19.9452	20.3178	20.4792	20.3214	20.5249	20.4476	20.3934	20.4491	20.4706	20.8586	20.8402	20.7598	19.9452	20.3178	20.4792	20.3214	20.5249	20.4476	20.3214	20.5249	20.4476	20.3934	20.4491	20.4706	20.3214	20.5249	20.4476	20.8586	20.8402	20.7598	5	5	5	10.3	10.3	10.3	63.472		10.067	75498000	11	LRRC47	Leucine-rich repeat-containing protein 47	0.471719	0.183854			0.0341764	0.00643285
21.4453	21.3967	21.6711	20.5662	20.721	20.6523	20.8484	20.9095	20.864	21.0544	21.0062	21.0399	21.4453	21.3967	21.6711	20.5662	20.721	20.6523	20.5662	20.721	20.6523	20.8484	20.9095	20.864	20.5662	20.721	20.6523	21.0544	21.0062	21.0399	8	8	8	6.2	6.2	6.2	157.9		19.159	126680000	26	LRPPRC	Leucine-rich PPR motif-containing protein, mitochondrial	3.06743	-0.857845			2.03128	0.227509
22.3052	22.0809	21.6036	21.8643	21.9248	22.1696	21.9566	NaN	22.1887	22.375	22.3061	22.4349	22.3052	22.0809	21.6036	21.8643	21.9248	22.1696	NaN	NaN	NaN	NaN	NaN	NaN	21.8643	21.9248	22.1696	22.375	22.3061	22.4349	3	3	3	30.1	30.1	30.1	17.201		25.347	155090000	17	NHP2	H/ACA ribonucleoprotein complex subunit 2	0.0151011	-0.0103461			0.221079	0.0863946
21.8584	22.4248	21.6821	21.2575	21.1778	21.7643	21.7065	21.511	21.3801	21.8591	21.7511	21.7437	21.8584	22.4248	21.6821	21.2575	21.1778	21.7643	21.2575	21.1778	21.7643	21.7065	21.511	21.3801	21.2575	21.1778	21.7643	21.8591	21.7511	21.7437	8	8	8	7.4	7.4	7.4	170.59		20.563	198660000	22	EPRS	Bifunctional glutamate/proline--tRNA ligase;Glutamate--tRNA ligase;Proline--tRNA ligase	0.950774	-0.588581			0.254932	0.132643
24.3726	24.645	24.5229	23.5612	23.4823	23.3461	23.5731	23.4033	23.6693	23.7284	23.853	23.9583	24.3726	24.645	24.5229	23.5612	23.4823	23.3461	23.5612	23.4823	23.3461	23.5731	23.4033	23.6693	23.5612	23.4823	23.3461	23.7284	23.853	23.9583	10	10	10	60.4	60.4	60.4	26.227		104.46	1876200000	103	NUDT21	Cleavage and polyadenylation specificity factor subunit 5	3.32006	-1.0503			0.355233	0.0853443
23.5368	23.5775	23.7453	22.801	23.2877	22.8198	23.3019	23.2034	23.3403	23.2431	23.3721	23.4362	23.5368	23.5775	23.7453	22.801	23.2877	22.8198	22.801	23.2877	22.8198	23.3019	23.2034	23.3403	22.801	23.2877	22.8198	23.2431	23.3721	23.4362	4	4	4	7.3	7.3	7.3	48.607		6.3227	453910000	27	MAZ	Myc-associated zinc finger protein	1.71593	-0.650377			0.885546	0.312337
24.5262	23.5189	23.3188	23.8042	23.822	23.7403	23.7356	23.7646	23.8032	24.7856	24.0003	23.7222	24.5262	23.5189	23.3188	23.8042	23.822	23.7403	23.8042	23.822	23.7403	23.7356	23.7646	23.8032	23.8042	23.822	23.7403	24.7856	24.0003	23.7222	25	25	25	35.4	35.4	35.4	76.613		230.88	3793000000	172	NCL	Nucleolin	0.000747862	0.000858943			0.265719	-0.0210272
26.4887	26.5861	26.2926	25.5195	25.3897	25.2073	25.4548	25.3429	25.5598	25.6083	25.7268	25.9213	26.4887	26.5861	26.2926	25.5195	25.3897	25.2073	25.5195	25.3897	25.2073	25.4548	25.3429	25.5598	25.5195	25.3897	25.2073	25.6083	25.7268	25.9213	15	15	15	43.3	43.3	43.3	56.084		212.9	4387900000	144	RCC2	Protein RCC2	3.01021	-1.08364			0.295771	0.0803076
23.5859	23.377	23.6146	23.0471	22.7752	22.7714	23.4939	23.5513	23.0587	23.2082	22.902	23.6149	23.5859	23.377	23.6146	23.0471	22.7752	22.7714	23.0471	22.7752	22.7714	23.4939	23.5513	23.0587	23.0471	22.7752	22.7714	23.2082	22.902	23.6149	16	16	15	36.5	36.5	34.8	54.231		47.243	1274500000	76	NONO	Non-POU domain-containing octamer-binding protein	2.30197	-0.661287			1.30782	0.503431
20.8153	20.8525	21.0453	NaN	20.6259	20.7136	NaN	NaN	21.9353	20.9521	20.9739	21.2115	NaN	NaN	NaN	NaN	NaN	NaN	NaN	NaN	NaN	NaN	NaN	NaN	20.1934	20.6259	20.7136	20.9521	20.9739	21.2115	2	2	2	17.8	17.8	17.8	13.133		4.453	84165000	9	TCEB2	Transcription elongation factor B polypeptide 2	1.01905	-0.23458				1.26552
20.9165	21.142	21.1783	20.464	20.6722	20.0029	20.8597	20.5979	20.9575	20.634	20.5946	21.0368	20.9165	21.142	21.1783	20.464	20.6722	20.0029	20.464	20.6722	20.0029	20.8597	20.5979	20.9575	20.464	20.6722	20.0029	20.634	20.5946	21.0368	4	4	4	7.8	7.8	7.8	66.69		9.06	121320000	25	CTPS1;CTPS2	CTP synthase 1;CTP synthase 2	1.51029	-0.699212			0.88033	0.425311
23.3813	23.3699	22.6906	22.2142	22.6027	22.4424	22.5565	22.3558	22.4904	22.6437	22.8833	22.8533	23.3813	23.3699	22.6906	22.2142	22.6027	22.4424	22.2142	22.6027	22.4424	22.5565	22.3558	22.4904	22.2142	22.6027	22.4424	22.6437	22.8833	22.8533	10	10	10	23.6	23.6	23.6	57.761		30.77	697280000	66	UPF3B	Regulator of nonsense transcripts 3B	1.33662	-0.727524			0.138923	0.0478052
NaN	22.69	22.2679	21.5471	21.7224	21.5095	21.587	22.186	21.5187	NaN	NaN	21.966	19.2393	22.69	22.2679	21.5471	21.7224	21.5095	21.5471	21.7224	21.5095	21.587	22.186	21.5187	NaN	NaN	NaN	NaN	NaN	NaN	3	3	3	17.3	17.3	17.3	32.962		26.809	136000000	17	ZC3HAV1L	Zinc finger CCCH-type antiviral protein 1-like	1.80284	-0.885921			0.315066	0.170903
21.1426	21.5907	21.3054	NaN	20.7645	20.3961	NaN	NaN	20.5812	NaN	NaN	20.9521	NaN	NaN	NaN	NaN	NaN	NaN	NaN	NaN	NaN	NaN	NaN	NaN	NaN	NaN	NaN	NaN	NaN	NaN	2	2	2	13	13	13	29.345		14.586	61822000	15	HOXA5	Homeobox protein Hox-A5	1.40885	-0.765887				0.000914574
24.4799	24.8261	24.5174	23.2932	23.2201	23.2222	23.3287	23.3363	23.4482	23.6204	23.4795	23.7487	24.4799	24.8261	24.5174	23.2932	23.2201	23.2222	23.2932	23.2201	23.2222	23.3287	23.3363	23.4482	23.2932	23.2201	23.2222	23.6204	23.4795	23.7487	21	21	21	22.4	22.4	22.4	136.97		152.73	1830200000	122	TAF2	Transcription initiation factor TFIID subunit 2	3.57752	-1.36265			1.29727	0.125928
21.1385	21.2594	21.5716	20.7503	20.9432	NaN	20.9977	NaN	20.9532	21.217	NaN	NaN	NaN	NaN	NaN	NaN	NaN	NaN	NaN	NaN	NaN	NaN	NaN	NaN	NaN	NaN	NaN	NaN	NaN	NaN	5	5	5	10.8	10.8	10.8	57.136		7.4973	82285000	8	DARS	Aspartate--tRNA ligase, cytoplasmic	1.10471	-0.476449			0.490461	0.12871
21.0791	NaN	NaN	NaN	20.0589	NaN	NaN	NaN	20.4434	20.3474	20.5001	NaN	NaN	NaN	NaN	NaN	NaN	NaN	NaN	NaN	NaN	NaN	NaN	NaN	NaN	NaN	NaN	NaN	NaN	NaN	2	2	2	2.9	2.9	2.9	85.472	0.00093809	2.7571	51681000	5	CARS	Cysteine--tRNA ligase, cytoplasmic		-1.02013				0.384504
21.5206	21.5129	21.4186	20.8491	20.6257	21.1966	20.7157	20.9619	21.2131	21.205	21.1076	21.4527	21.5206	21.5129	21.4186	20.8491	20.6257	21.1966	20.8491	20.6257	21.1966	20.7157	20.9619	21.2131	20.8491	20.6257	21.1966	21.205	21.1076	21.4527	6	6	6	12.3	12.3	12.3	68.137		22.593	144480000	14	RPA1	Replication protein A 70 kDa DNA-binding subunit;Replication protein A 70 kDa DNA-binding subunit, N-terminally processed	1.6063	-0.593596			0.121522	0.0730953
25.2491	25.3332	25.2685	24.6137	24.4659	24.5159	24.6667	24.5591	24.5767	24.8907	24.8907	24.8999	25.2491	25.3332	25.2685	24.6137	24.4659	24.5159	24.6137	24.4659	24.5159	24.6667	24.5591	24.5767	24.6137	24.4659	24.5159	24.8907	24.8907	24.8999	14	14	14	36.6	36.6	36.6	51.466		270.03	5412200000	170	LUC7L3	Luc7-like protein 3	3.93246	-0.751792			0.559514	0.0690269
27.1588	27.1564	27.5328	25.9284	25.6967	26.2465	26.1186	25.8855	25.9147	26.0782	26.3874	26.4839	27.1588	27.1564	27.5328	25.9284	25.6967	26.2465	25.9284	25.6967	26.2465	26.1186	25.8855	25.9147	25.9284	25.6967	26.2465	26.0782	26.3874	26.4839	17	17	6	52	52	26.4	41.736		229.84	8840700000	242	ACTB;ACTG1	Actin, cytoplasmic 1;Actin, cytoplasmic 1, N-terminally processed;Actin, cytoplasmic 2;Actin, cytoplasmic 2, N-terminally processed	2.54967	-1.32552			0.0302108	0.0157452
24.0838	24.4297	24.1042	24.133	24.173	23.9059	23.795	23.7741	23.8698	24.4046	24.4258	24.45	24.0838	24.4297	24.1042	24.133	24.173	23.9059	24.133	24.173	23.9059	23.795	23.7741	23.8698	24.133	24.173	23.9059	24.4046	24.4258	24.45	10	10	10	19	19	19	54.972		17.633	1153500000	44	RSL1D1	Ribosomal L1 domain-containing protein 1	0.411941	-0.135251			1.36627	-0.25769
21.749	21.8927	21.348	20.6616	20.9909	20.5453	20.6853	21.1542	20.6039	21.2097	20.9471	21.1041	21.749	21.8927	21.348	20.6616	20.9909	20.5453	20.6616	20.9909	20.5453	20.6853	21.1542	20.6039	20.6616	20.9909	20.5453	21.2097	20.9471	21.1041	5	5	5	13.1	13.1	13.1	50.559		11.053	124830000	25	RSRC2	Arginine/serine-rich coiled-coil protein 2	1.93809	-0.930627			0.139352	0.0818545
26.8277	26.8035	27.0539	26.0051	26.2188	26.3253	26.1721	26.2718	26.2546	26.6134	26.3037	26.6851	26.8277	26.8035	27.0539	26.0051	26.2188	26.3253	26.0051	26.2188	26.3253	26.1721	26.2718	26.2546	26.0051	26.2188	26.3253	26.6134	26.3037	26.6851	17	17	17	55.1	55.1	55.1	41.29		323.31	13240000000	226	PHF6	PHD finger protein 6	2.34913	-0.71198			0.192634	0.049764
22.6966	22.6335	22.9146	21.7519	22.3742	NaN	22.2205	22.4877	22.3261	NaN	22.2085	22.6191	NaN	NaN	NaN	NaN	NaN	NaN	21.7519	22.3742	19.5361	22.2205	22.4877	22.3261	NaN	NaN	NaN	NaN	NaN	NaN	2	2	2	12.5	12.5	12.5	15.128		3.8135	146790000	12	MRPL55	39S ribosomal protein L55, mitochondrial	1.12084	-0.685162			0.460701	0.281695
22.358	22.0876	22.1143	22.7986	22.8684	23.3301	23.7641	23.4074	23.2421	23.6191	23.2315	23.1762	22.358	22.0876	22.1143	22.7986	22.8684	23.3301	22.7986	22.8684	23.3301	23.7641	23.4074	23.2421	22.7986	22.8684	23.3301	23.6191	23.2315	23.1762	7	7	7	35.6	35.6	35.6	36.876		157.55	683130000	29	RCN2	Reticulocalbin-2	1.90826	0.812393			0.97475	0.472199
22.2712	21.9396	22.7953	21.39	21.8944	22.3281	22.175	21.848	21.9032	22.0624	22.0135	22.558	22.2712	21.9396	22.7953	21.39	21.8944	22.3281	21.39	21.8944	22.3281	22.175	21.848	21.9032	21.39	21.8944	22.3281	22.0624	22.0135	22.558	8	8	8	14.1	14.1	14.1	60.533		14.392	330530000	24	CCT3	T-complex protein 1 subunit gamma	0.55975	-0.464517			0.133086	0.10456
22.7785	22.338	22.4485	21.8807	21.4938	21.556	22.0992	21.8125	22.1945	22.0112	21.9286	22.0032	22.7785	22.338	22.4485	21.8807	21.4938	21.556	21.8807	21.4938	21.556	22.0992	21.8125	22.1945	21.8807	21.4938	21.556	22.0112	21.9286	22.0032	5	5	5	26.7	26.7	26.7	27.013		12.941	212540000	19	PDF	Peptide deformylase, mitochondrial	2.09971	-0.87813			1.10981	0.391864
27.4455	27.8252	27.3965	26.6861	26.4636	26.5309	26.5813	26.6167	26.7217	26.7856	26.8687	27.0264	27.4455	27.8252	27.3965	26.6861	26.4636	26.5309	26.6861	26.4636	26.5309	26.5813	26.6167	26.7217	26.6861	26.4636	26.5309	26.7856	26.8687	27.0264	23	23	23	54.3	54.3	54.3	59.379		323.31	30076000000	384	RBM39	RNA-binding protein 39	2.56599	-0.995543			0.436872	0.0797075
21.412	NaN	21.7141	21.0117	21.3117	NaN	21.4967	NaN	21.4089	NaN	21.5565	21.4337	NaN	NaN	NaN	NaN	NaN	NaN	NaN	NaN	NaN	NaN	NaN	NaN	NaN	NaN	NaN	NaN	NaN	NaN	2	2	2	9.3	9.3	9.3	25.697		3.7642	83405000	9	THYN1	Thymocyte nuclear protein 1	0.698793	-0.401313			0.691106	0.291068
23.487	23.0147	23.3416	22.9816	22.8797	22.8032	23.4985	22.8976	22.9537	23.1853	23.164	23.3152	23.487	23.0147	23.3416	22.9816	22.8797	22.8032	22.9816	22.8797	22.8032	23.4985	22.8976	22.9537	22.9816	22.8797	22.8032	23.1853	23.164	23.3152	10	10	10	37.1	37.1	37.1	39.42		40.685	914650000	66	ALDOA	Fructose-bisphosphate aldolase A	1.23929	-0.392968			0.503344	0.228464
21.5634	NaN	21.5849	NaN	21.3824	21.3767	NaN	NaN	NaN	NaN	NaN	21.7107	NaN	NaN	NaN	NaN	NaN	NaN	NaN	NaN	NaN	NaN	NaN	NaN	NaN	NaN	NaN	NaN	NaN	NaN	2	2	2	16	16	16	37.025		5.175	107710000	5	PSMD7	26S proteasome non-ATPase regulatory subunit 7	2.49074	-0.194596
24.9593	25.4063	24.9917	24.2299	24.4131	24.032	24.3397	24.2136	24.6619	24.2382	24.5423	24.8746	24.9593	25.4063	24.9917	24.2299	24.4131	24.032	24.2299	24.4131	24.032	24.3397	24.2136	24.6619	24.2299	24.4131	24.032	24.2382	24.5423	24.8746	6	6	5	27.9	27.9	22.3	24.893		99.679	1303500000	76	HMGB1;HMGB1P1	High mobility group protein B1;Putative high mobility group protein B1-like 1	2.10554	-0.894058			0.447701	0.180049
22.8731	22.7165	22.679	22.0402	22.2078	22.2331	22.4436	22.5921	22.3961	22.4761	22.2131	22.7551	22.8731	22.7165	22.679	22.0402	22.2078	22.2331	22.0402	22.2078	22.2331	22.4436	22.5921	22.3961	22.0402	22.2078	22.2331	22.4761	22.2131	22.7551	7	7	7	27.7	27.7	27.7	36.501		34.097	453970000	54	EIF3I	Eukaryotic translation initiation factor 3 subunit I	2.66453	-0.595786			1.69909	0.316867
21.4143	21.2437	21.1891	21.4822	21.4253	21.7469	21.8201	21.697	21.6254	22.1139	21.7349	21.7574	21.4143	21.2437	21.1891	21.4822	21.4253	21.7469	21.4822	21.4253	21.7469	21.8201	21.697	21.6254	21.4822	21.4253	21.7469	22.1139	21.7349	21.7574	6	6	5	13.7	13.7	12	52.164		12.882	253890000	15	G3BP1	Ras GTPase-activating protein-binding protein 1	1.05277	0.269096			0.642903	0.162708
23.7909	23.9386	23.9629	23.8885	23.8797	23.8965	23.8378	23.8412	23.8089	24.26	24.0007	24.3397	23.7909	23.9386	23.9629	23.8885	23.8797	23.8965	23.8885	23.8797	23.8965	23.8378	23.8412	23.8089	23.8885	23.8797	23.8965	24.26	24.0007	24.3397	13	13	13	44.9	44.9	44.9	44.965		323.31	2983400000	146	SERBP1	Plasminogen activator inhibitor 1 RNA-binding protein	0.0593207	-0.00923856			2.18761	-0.0589434
24.0442	24.646	24.6525	23.348	23.129	23.615	23.4608	23.4563	23.4768	23.7043	23.6562	23.6552	24.0442	24.646	24.6525	23.348	23.129	23.615	23.348	23.129	23.615	23.4608	23.4563	23.4768	23.348	23.129	23.615	23.7043	23.6562	23.6552	7	7	7	37.5	37.5	37.5	20.777		15.126	761470000	44	GLO1	Lactoylglutathione lyase	1.93474	-1.08356			0.288962	0.100588
21.8963	21.4478	21.0089	20.603	20.3549	20.562	20.7244	20.7067	20.5263	20.92	20.6709	20.8484	21.8963	21.4478	21.0089	20.603	20.3549	20.562	20.603	20.3549	20.562	20.7244	20.7067	20.5263	20.603	20.3549	20.562	20.92	20.6709	20.8484	4	4	4	15.4	15.4	15.4	29.909		5.0894	97737000	9	DNAJC9	DnaJ homolog subfamily C member 9	1.61608	-0.9444			0.664557	0.145891
25.38	25.0812	25.2212	24.4606	24.4114	24.3956	24.9751	24.4965	24.5046	24.5887	24.8844	24.7083	25.38	25.0812	25.2212	24.4606	24.4114	24.3956	24.4606	24.4114	24.3956	24.9751	24.4965	24.5046	24.4606	24.4114	24.3956	24.5887	24.8844	24.7083	15	15	15	66.6	66.6	66.6	36.053		229.1	3342800000	129	GAPDH	Glyceraldehyde-3-phosphate dehydrogenase	3.09113	-0.804916			0.672542	0.2362
23.8222	24.2353	23.8969	22.7942	22.8673	22.8022	22.8064	22.6384	23.3247	23.0982	23.0891	23.1819	23.8222	24.2353	23.8969	22.7942	22.8673	22.8022	22.7942	22.8673	22.8022	22.8064	22.6384	23.3247	22.7942	22.8673	22.8022	23.0982	23.0891	23.1819	12	12	12	33.8	33.8	33.8	60.586		209.58	1162900000	84	CBS	Cystathionine beta-synthase	3.07521	-1.16357			0.187442	0.101942
23.2554	22.9477	23.1148	22.3656	22.1536	22.2942	22.6482	22.3532	22.2727	22.3911	22.6811	22.6457	23.2554	22.9477	23.1148	22.3656	22.1536	22.2942	22.3656	22.1536	22.2942	22.6482	22.3532	22.2727	22.3656	22.1536	22.2942	22.3911	22.6811	22.6457	6	6	6	29.2	29.2	29.2	35.554		62.242	478140000	44	APEX1	DNA-(apurinic or apyrimidinic site) lyase;DNA-(apurinic or apyrimidinic site) lyase, mitochondrial	2.8129	-0.834818			0.518537	0.153569
22.1301	22.3065	21.9531	21.5336	21.0003	21.0449	21.3634	21.1448	21.0418	21.4579	21.4924	21.5236	22.1301	22.3065	21.9531	21.5336	21.0003	21.0449	21.5336	21.0003	21.0449	21.3634	21.1448	21.0418	21.5336	21.0003	21.0449	21.4579	21.4924	21.5236	5	5	5	13.9	13.9	13.9	59.58		12.151	191240000	11	DDX28	Probable ATP-dependent RNA helicase DDX28	2.03422	-0.936993			0.0163111	-0.00960604
23.0524	23.2466	23.0278	22.2948	22.1745	21.4866	21.5102	22.0851	22.0321	22.2376	22.5479	22.0631	23.0524	23.2466	23.0278	22.2948	22.1745	21.4866	22.2948	22.1745	21.4866	21.5102	22.0851	22.0321	22.2948	22.1745	21.4866	22.2376	22.5479	22.0631	5	5	5	19.2	19.2	19.2	34.93		18.06	301500000	32	LRRC59	Leucine-rich repeat-containing protein 59	1.89922	-1.12362			0.129032	-0.109486
35.7996	35.8654	35.6277	34.7579	34.6653	34.3563	34.4889	34.8058	34.9046	34.877	34.927	34.8608	35.7996	35.8654	35.6277	34.7579	34.6653	34.3563	34.7579	34.6653	34.3563	34.4889	34.8058	34.9046	34.7579	34.6653	34.3563	34.877	34.927	34.8608	4	4	3	19.2	19.2	19.2	13.085		109.4	795770000000	506	IGKV A18;IGKV2D-26;IGKV2D-29;IGKV2D-30;IGKV2D-28;IGKV2-40	Ig kappa chain V-II region Cum;Ig kappa chain V-II region RPMI 6410;Ig kappa chain V-II region FR	2.94524	-1.17113			0.33014	0.139959
20.1171	19.9189	19.9604	19.7284	19.7747	19.6567	20.3175	20.2205	20.2586	19.8611	20.1401	20.0402	20.1171	19.9189	19.9604	19.7284	19.7747	19.6567	19.7284	19.7747	19.6567	20.3175	20.2205	20.2586	19.7284	19.7747	19.6567	19.8611	20.1401	20.0402	4	4	4	10.4	10.4	10.4	48.633		8.3528	74971000	13	PSMC2	26S protease regulatory subunit 7	1.79862	-0.278846			3.59709	0.545556
24.5934	NaN	NaN	23.9832	24.0115	23.8314	23.7589	24.0186	NaN	24.3948	24.2549	24.0503	24.5934	18.7234	19.4352	23.9832	24.0115	23.8314	NaN	NaN	NaN	NaN	NaN	NaN	23.9832	24.0115	23.8314	24.3948	24.2549	24.0503	2	2	2	24.3	24.3	24.3	8.2178		3.6141	672570000	23	RPL38	60S ribosomal protein L38		-0.651319			0.161953	-0.0533129
22.5817	22.5055	22.4993	22.043	21.9277	21.5375	22.3781	21.7239	21.9767	22.1786	21.9178	22.2838	22.5817	22.5055	22.4993	22.043	21.9277	21.5375	22.043	21.9277	21.5375	22.3781	21.7239	21.9767	22.043	21.9277	21.5375	22.1786	21.9178	22.2838	4	4	4	27.4	27.4	27.4	23.934		17.821	201450000	17	MRPL48	39S ribosomal protein L48, mitochondrial	1.95331	-0.692732			0.318914	0.190139
22.114	22.0832	22.0991	21.5557	20.8825	21.3564	21.5156	21.5165	21.1744	21.3085	21.5983	21.7506	22.114	22.0832	22.0991	21.5557	20.8825	21.3564	21.5557	20.8825	21.3564	21.5156	21.5165	21.1744	21.5557	20.8825	21.3564	21.3085	21.5983	21.7506	7	7	7	14.2	14.2	14.2	66.726		16.819	234210000	29	EIF3L	Eukaryotic translation initiation factor 3 subunit L	1.85394	-0.833951			0.234829	0.137337
21.953	22.236	22.0704	21.9608	21.743	21.6967	21.8291	21.8581	22.0917	22.0707	22.1203	22.0659	21.953	22.236	22.0704	21.9608	21.743	21.6967	21.9608	21.743	21.6967	21.8291	21.8581	22.0917	21.9608	21.743	21.6967	22.0707	22.1203	22.0659	11	11	11	11.5	11.5	11.5	133.77		34.881	423530000	41	IRS4	Insulin receptor substrate 4	1.16443	-0.286327			0.46939	0.126134
26.9482	26.632	27.3019	26.0476	26.09	26.6523	26.5295	26.2445	26.3338	26.7357	26.5444	26.348	26.9482	26.632	27.3019	26.0476	26.09	26.6523	26.0476	26.09	26.6523	26.5295	26.2445	26.3338	26.0476	26.09	26.6523	26.7357	26.5444	26.348	4	4	4	43	43	43	10.659		48.257	4720500000	45	HMGN1	Non-histone chromosomal protein HMG-14	1.19377	-0.697388			0.191187	0.105948
26.8728	27.0774	26.9636	26.0767	26.2383	26.245	26.4191	26.3802	26.28	26.308	26.4854	26.5978	26.8728	27.0774	26.9636	26.0767	26.2383	26.245	26.0767	26.2383	26.245	26.4191	26.3802	26.28	26.0767	26.2383	26.245	26.308	26.4854	26.5978	16	16	16	53.5	53.5	53.5	53.5		323.31	17955000000	285	U2AF2	Splicing factor U2AF 65 kDa subunit	3.2003	-0.784603			1.18159	0.17311
23.6364	23.9242	23.6478	23.9976	24.1156	24.0143	23.9294	23.6636	24.0722	24.3111	24.2143	24.429	23.6364	23.9242	23.6478	23.9976	24.1156	24.0143	23.9976	24.1156	24.0143	23.9294	23.6636	24.0722	23.9976	24.1156	24.0143	24.3111	24.2143	24.429	6	6	6	28	28	28	24.261		66.089	1275600000	62	RPL13	60S ribosomal protein L13	1.41175	0.306325			0.543532	-0.154082
25.9059	26.5674	26.3189	25.7704	25.6443	25.5944	25.6843	25.7952	25.9416	25.7928	25.9493	26.0914	25.9059	26.5674	26.3189	25.7704	25.6443	25.5944	25.7704	25.6443	25.5944	25.6843	25.7952	25.9416	25.7704	25.6443	25.5944	25.7928	25.9493	26.0914	14	14	14	58.9	58.9	58.9	42.924		231.89	5852000000	181	QPCTL	Glutaminyl-peptide cyclotransferase-like protein	1.38712	-0.594362			0.685912	0.137346
NaN	21.7411	NaN	21.3232	21.2109	21.1042	21.1024	21.3529	NaN	21.4558	NaN	21.5193	20.046	21.7411	20.1486	21.3232	21.2109	21.1042	NaN	NaN	NaN	NaN	NaN	NaN	NaN	NaN	NaN	NaN	NaN	NaN	3	3	3	8.5	8.5	8.5	38.242		4.9959	93693000	7	NUDC	Nuclear mign protein nudC		-0.528308			0.0400405	0.0149066
25.6765	24.8383	25.1812	24.6186	24.771	24.2744	24.6787	24.1691	24.861	24.9576	25.1414	24.3884	25.6765	24.8383	25.1812	24.6186	24.771	24.2744	24.6186	24.771	24.2744	24.6787	24.1691	24.861	24.6186	24.771	24.2744	24.9576	25.1414	24.3884	1	1	1	21.7	21.7	21.7	9.4618		143.6	1092700000	21	ELOF1	Transcription elongation factor 1 homolog	1.12081	-0.677328			0.0195888	0.0149396
23.1954	23.4553	23.6546	23.8552	23.9257	24.211	23.7612	23.7002	23.7246	24.3475	24.1534	24.3092	23.1954	23.4553	23.6546	23.8552	23.9257	24.211	23.8552	23.9257	24.211	23.7612	23.7002	23.7246	23.8552	23.9257	24.211	24.3475	24.1534	24.3092	5	5	5	25.5	25.5	25.5	23.466		75.659	1277300000	54	RPL19	60S ribosomal protein L19	1.51285	0.562232			1.14616	-0.268635
20.6193	22.2045	22.9538	19.5476	19.1174	20.7727	NaN	19.0502	19.5449	20.4509	19.7338	20.0605	20.6193	22.2045	22.9538	19.5476	19.1174	20.7727	NaN	NaN	NaN	NaN	NaN	NaN	19.5476	19.1174	20.7727	20.4509	19.7338	20.0605	10	10	10	4.9	4.9	4.9	274.61		32.849	152320000	28	SPTBN1	Spectrin beta chain, non-erythrocytic 1	1.17153	-2.11334			0.304661	-0.514957
25.6584	25.8702	25.774	24.8424	24.9097	24.7622	25.0126	24.7786	24.9241	25.1737	24.9559	25.1872	25.6584	25.8702	25.774	24.8424	24.9097	24.7622	24.8424	24.9097	24.7622	25.0126	24.7786	24.9241	24.8424	24.9097	24.7622	25.1737	24.9559	25.1872	22	22	22	62.2	62.2	62.2	46.089		323.31	7322600000	258	POLDIP3	Polymerase delta-interacting protein 3	3.6221	-0.929468			0.345163	0.0669982
23.1054	23.7325	23.4589	22.258	22.2824	22.4998	22.5288	22.3205	22.7417	22.6057	22.9129	22.3171	23.1054	23.7325	23.4589	22.258	22.2824	22.4998	22.258	22.2824	22.4998	22.5288	22.3205	22.7417	22.258	22.2824	22.4998	22.6057	22.9129	22.3171	11	11	11	13	13	13	103.79		26.653	609300000	39	CWF19L2	CWF19-like protein 2	2.27528	-1.08552			0.567194	0.183588
25.7002	25.8174	25.3924	24.4166	24.5947	24.4689	24.5479	24.3774	24.3059	25.0542	24.5187	24.6968	25.7002	25.8174	25.3924	24.4166	24.5947	24.4689	24.4166	24.5947	24.4689	24.5479	24.3774	24.3059	24.4166	24.5947	24.4689	25.0542	24.5187	24.6968	17	17	17	22.1	22.1	22.1	106.12		127.45	3536300000	156	BCLAF1	Bcl-2-associated transcription factor 1	2.94444	-1.14323			0.393164	-0.0830263
28.281	28.237	28.0928	27.0145	27.0449	27.1398	26.9763	26.8812	27.0672	27.2741	27.372	27.3415	28.281	28.237	28.0928	27.0145	27.0449	27.1398	27.0145	27.0449	27.1398	26.9763	26.8812	27.0672	27.0145	27.0449	27.1398	27.2741	27.372	27.3415	28	28	28	37.1	37.1	37.1	90.725		323.31	9826500000	235	TOP1	DNA topoisomerase 1	4.11932	-1.13724			0.627295	-0.091458
22.9328	22.0094	22.5312	21.4138	21.6844	21.357	NaN	21.9175	21.8951	21.6604	21.8007	21.7796	22.9328	22.0094	22.5312	21.4138	21.6844	21.357	NaN	NaN	NaN	NaN	NaN	NaN	21.4138	21.6844	21.357	21.6604	21.8007	21.7796	4	4	4	13	13	13	29.483		5.6948	153010000	14	PSMA4	Proteasome subunit alpha type-4	1.61197	-1.00604			1.31482	0.421218
22.483	22.4442	22.7711	23.1704	23.5377	23.2577	23.0828	23.0719	23.1731	23.6487	23.5651	23.5354	22.483	22.4442	22.7711	23.1704	23.5377	23.2577	23.1704	23.5377	23.2577	23.0828	23.0719	23.1731	23.1704	23.5377	23.2577	23.6487	23.5651	23.5354	4	4	1	24.5	24.5	7.5	12.469		7.9898	385700000	19	RPL36AL	60S ribosomal protein L36a-like	2.12386	0.755835			0.857256	-0.212657
23.7121	24.0265	23.5268	22.6243	22.6315	22.4288	22.4905	22.7868	22.6991	22.7735	22.9261	22.7582	23.7121	24.0265	23.5268	22.6243	22.6315	22.4288	22.6243	22.6315	22.4288	22.4905	22.7868	22.6991	22.6243	22.6315	22.4288	22.7735	22.9261	22.7582	9	9	9	34.8	34.8	34.8	33.296		47.782	515530000	45	PHB2	Prohibitin-2	2.7606	-1.19359			0.369454	0.0972582
26.6344	26.7096	26.6503	25.5306	25.4359	25.088	25.3208	25.2378	25.6465	25.481	25.8175	25.5269	26.6344	26.7096	26.6503	25.5306	25.4359	25.088	25.5306	25.4359	25.088	25.3208	25.2378	25.6465	25.5306	25.4359	25.088	25.481	25.8175	25.5269	13	13	13	74.1	74.1	74.1	25.035		323.31	7742600000	152	PRDX6	Peroxiredoxin-6	3.18546	-1.31328			0.0980181	0.0501893
20.2985	21.2503	21.1908	19.9319	19.9845	20.143	19.9981	20.0084	20.2818	20.2786	20.094	20.4446	20.2985	21.2503	21.1908	19.9319	19.9845	20.143	19.9319	19.9845	20.143	19.9981	20.0084	20.2818	19.9319	19.9845	20.143	20.2786	20.094	20.4446	6	4	4	3	2.3	2.3	242.96		7.6363	75136000	13	PRRC2B	Protein PRRC2B	1.33026	-0.893405			0.27191	0.0763321
22.2258	22.3945	22.307	21.5002	21.3105	21.46	21.0542	21.4462	21.3311	21.625	21.9196	21.4809	22.2258	22.3945	22.307	21.5002	21.3105	21.46	21.5002	21.3105	21.46	21.0542	21.4462	21.3311	21.5002	21.3105	21.46	21.625	21.9196	21.4809	9	9	9	6.2	6.2	6.2	166.57		20.142	281320000	41	EIF3A	Eukaryotic translation initiation factor 3 subunit A	3.51865	-0.885525			0.491182	-0.146392
24.8097	25.0975	24.562	23.7045	23.6537	23.7345	23.8395	23.67	23.6438	24.1927	23.6926	23.9594	24.8097	25.0975	24.562	23.7045	23.6537	23.7345	23.7045	23.6537	23.7345	23.8395	23.67	23.6438	23.7045	23.6537	23.7345	24.1927	23.6926	23.9594	27	27	27	28.6	28.6	28.6	108.66		232.53	4548900000	251	THRAP3	Thyroid hormone receptor-associated protein 3	2.70287	-1.1255			0.11146	0.0202204
NaN	21.0219	20.9724	20.2714	20.5113	20.4835	20.7571	NaN	20.5438	20.7221	20.4261	20.8664	18.8612	21.0219	20.9724	20.2714	20.5113	20.4835	NaN	NaN	NaN	NaN	NaN	NaN	20.2714	20.5113	20.4835	20.7221	20.4261	20.8664	2	2	2	6.5	6.5	6.5	37.432		5.4524	56269000	11	TWISTNB	DNA-directed RNA polymerase I subunit RPA43	1.9868	-0.575112			0.775564	0.228388
24.7991	25.3617	25.0087	24.2445	24.2638	24.4117	24.2405	24.1744	24.3639	24.6137	24.3754	24.6772	24.7991	25.3617	25.0087	24.2445	24.2638	24.4117	24.2445	24.2638	24.4117	24.2405	24.1744	24.3639	24.2445	24.2638	24.4117	24.6137	24.3754	24.6772	3	3	3	20	20	20	18.177		10.422	1046900000	32	SREK1IP1	Protein SREK1IP1	1.91475	-0.749832			0.24244	-0.0470727
21.2946	21.3657	21.2497	20.5495	21.124	21.0147	NaN	21.588	21.0817	NaN	21.1421	NaN	21.2946	21.3657	21.2497	20.5495	21.124	21.0147	NaN	NaN	NaN	NaN	NaN	NaN	NaN	NaN	NaN	NaN	NaN	NaN	3	3	3	13.4	13.4	13.4	25.206		4.0321	78476000	13	GRB2	Growth factor receptor-bound protein 2	1.06747	-0.407269			0.630505	0.438826
23.7252	23.9026	23.5631	21.905	21.9634	21.9192	22.1571	21.7056	21.9746	22.1765	22.1132	22.236	23.7252	23.9026	23.5631	21.905	21.9634	21.9192	21.905	21.9634	21.9192	22.1571	21.7056	21.9746	21.905	21.9634	21.9192	22.1765	22.1132	22.236	7	7	6	8.6	8.6	7.8	103.53		19.186	416280000	23	RBM10	RNA-binding protein 10	4.25989	-1.8011			0.0426755	0.0165641
27.333	27.2579	27.0375	26.9249	26.5637	26.3744	26.9234	26.6096	26.6814	26.8158	26.9	26.8728	27.333	27.2579	27.0375	26.9249	26.5637	26.3744	26.9249	26.5637	26.3744	26.9234	26.6096	26.6814	26.9249	26.5637	26.3744	26.8158	26.9	26.8728	5	5	5	52.4	52.4	52.4	11.737		101.23	6933700000	79	TXN	Thioredoxin	1.48035	-0.588453			0.247479	0.117152
22.1823	22.0624	21.6457	NaN	19.8448	20.2164	20.2139	20.2806	19.8093	20.2412	20.2614	20.31	NaN	NaN	NaN	NaN	NaN	NaN	19.1501	19.8448	20.2164	20.2139	20.2806	19.8093	19.4059	19.8448	20.2164	20.2412	20.2614	20.31	5	5	5	11.7	11.7	11.7	59.608		9.4459	98989000	12	PFKFB3	6-phosphofructo-2-kinase/fructose-2,6-bisphosphatase 3;6-phosphofructo-2-kinase;Fructose-2,6-bisphosphatase	2.3394	-1.93284			0.105987	0.0706682
22.722	22.8642	22.4414	22.6081	22.6647	22.5462	22.7661	22.7521	22.5107	22.8325	22.8601	NaN	22.722	22.8642	22.4414	22.6081	22.6647	22.5462	22.6081	22.6647	22.5462	22.7661	22.7521	22.5107	NaN	NaN	NaN	NaN	NaN	NaN	5	5	5	16.1	16.1	16.1	47.137		12.754	247050000	18	AGK	Acylglycerol kinase, mitochondrial	0.20905	-0.0695642			0.320034	0.0700016
21.6077	21.1425	21.2183	20.8933	20.9112	21.2622	21.5913	21.4696	21.5107	21.2844	21.2074	21.2948	21.6077	21.1425	21.2183	20.8933	20.9112	21.2622	20.8933	20.9112	21.2622	21.5913	21.4696	21.5107	20.8933	20.9112	21.2622	21.2844	21.2074	21.2948	4	4	4	5.7	5.7	5.7	89.321		7.8735	135720000	16	VCP	Transitional endoplasmic reticulum ATPase	0.734539	-0.300639			1.79367	0.501631
20.7812	21.2954	22.0669	21.0925	20.6044	21.0769	21.0062	21.0276	20.6834	21.0971	21.219	21.1624	20.7812	21.2954	22.0669	21.0925	20.6044	21.0769	21.0925	20.6044	21.0769	21.0062	21.0276	20.6834	21.0925	20.6044	21.0769	21.0971	21.219	21.1624	5	5	5	5.4	5.4	5.4	118.08		12.434	173830000	26	AMOT	Angiomotin	0.489135	-0.456548			0.032636	-0.0188656
25.7159	25.8629	26.0457	25.1945	25.4459	24.9939	25.3877	25.679	25.5242	25.5755	25.4822	25.2812	25.7159	25.8629	26.0457	25.1945	25.4459	24.9939	25.1945	25.4459	24.9939	25.3877	25.679	25.5242	25.1945	25.4459	24.9939	25.5755	25.4822	25.2812	3	3	3	39.1	39.1	39.1	14.787		122.21	3446700000	51	RPL22	60S ribosomal protein L22	1.82744	-0.663361			0.959976	0.31883
22.5955	NaN	22.527	22.9025	22.9566	22.7563	23.0828	22.5517	22.7114	23.0177	23.2628	23.0382	22.5955	19.788	22.527	22.9025	22.9566	22.7563	22.9025	22.9566	22.7563	23.0828	22.5517	22.7114	22.9025	22.9566	22.7563	23.0177	23.2628	23.0382	3	3	3	20.9	20.9	20.9	16.561		8.4703	372430000	27	RPL27A	60S ribosomal protein L27a	1.49992	0.31053			0.206191	-0.0897808
26.844	27.4853	26.9389	26.4992	26.3667	26.0552	26.3367	26.1837	26.2007	26.5123	26.4227	26.6756	26.844	27.4853	26.9389	26.4992	26.3667	26.0552	26.4992	26.3667	26.0552	26.3367	26.1837	26.2007	26.4992	26.3667	26.0552	26.5123	26.4227	26.6756	5	5	5	33.6	33.6	33.6	13.742		18.484	6588400000	45	RPS25	40S ribosomal protein S25	1.51139	-0.782328			0.180945	-0.0666676
20.7024	20.1298	20.4507	19.3283	19.4416	19.3423	NaN	19.8217	19.7318	19.5353	NaN	19.66	20.7024	20.1298	20.4507	19.3283	19.4416	19.3423	NaN	NaN	NaN	NaN	NaN	NaN	NaN	NaN	NaN	NaN	NaN	NaN	1	1	1	3.1	3.1	3.1	38.155	0.00095147	2.9176	37217000	14	IBA57	Putative transferase CAF17, mitochondrial	2.47241	-1.05693			2.24597	0.406036
23.2343	23.2867	23.1941	22.748	22.8141	23.0938	23.0314	22.7275	22.6026	22.9356	23.4411	22.9521	23.2343	23.2867	23.1941	22.748	22.8141	23.0938	22.748	22.8141	23.0938	23.0314	22.7275	22.6026	22.748	22.8141	23.0938	22.9356	23.4411	22.9521	5	5	5	38.4	38.4	38.4	18.648		25.364	358990000	18	CIRBP	Cold-inducible RNA-binding protein	1.49498	-0.35305			0.232607	-0.0981674
23.2227	22.8147	23.0878	22.3981	22.0435	22.0534	22.2716	22.1911	22.2425	22.2993	22.3753	22.4893	23.2227	22.8147	23.0878	22.3981	22.0435	22.0534	22.3981	22.0435	22.0534	22.2716	22.1911	22.2425	22.3981	22.0435	22.0534	22.2993	22.3753	22.4893	14	13	13	23.3	22.2	22.2	76.149		31.207	492590000	41	SFPQ	Splicing factor, proline- and glutamine-rich	2.1979	-0.876706			0.230903	0.0700328
20.5824	20.838	20.875	20.4907	20.2963	20.3316	20.6673	20.4349	20.5318	20.5795	20.556	20.645	20.5824	20.838	20.875	20.4907	20.2963	20.3316	20.4907	20.2963	20.3316	20.6673	20.4349	20.5318	20.4907	20.2963	20.3316	20.5795	20.556	20.645	2	2	2	11	11	11	20.555	0.00096061	2.9929	58973000	8	MCTS1	Malignant T-cell-amplified sequence 1	1.63338	-0.392298			0.888852	0.17183
25.4687	25.476	25.4793	24.6568	24.6278	24.4727	24.7103	24.6511	24.7397	24.8387	24.6891	24.8825	25.4687	25.476	25.4793	24.6568	24.6278	24.4727	24.6568	24.6278	24.4727	24.7103	24.6511	24.7397	24.6568	24.6278	24.4727	24.8387	24.6891	24.8825	19	19	19	48.5	48.5	48.5	59.875		243.4	3002500000	147	PUF60	Poly(U)-binding-splicing factor PUF60	3.99817	-0.888924			0.847258	0.114625
22.7309	23.0396	22.6278	22.3623	22.4062	22.4298	22.5887	22.7167	22.5122	22.5392	22.6519	22.6584	22.7309	23.0396	22.6278	22.3623	22.4062	22.4298	22.3623	22.4062	22.4298	22.5887	22.7167	22.5122	22.3623	22.4062	22.4298	22.5392	22.6519	22.6584	5	5	5	18.1	18.1	18.1	32.61		9.4728	430120000	17	C1orf131	Uncharacterized protein C1orf131	1.47959	-0.399972			1.51733	0.206441
19.7921	NaN	NaN	19.4406	19.555	19.6118	20.0604	19.8668	NaN	19.837	19.6455	19.7684	19.7921	19.8841	18.4193	19.4406	19.555	19.6118	NaN	NaN	NaN	NaN	NaN	NaN	19.4406	19.555	19.6118	19.837	19.6455	19.7684	2	2	2	9.4	9.4	9.4	26.458		4.5561	29289000	5	NAA10	N-alpha-acetyltransferase 10		-0.256255			1.66361	0.427766
21.9651	22.1183	21.8343	21.0415	20.9218	21.0825	20.94	21.2232	21.0071	21.156	21.2425	21.2843	21.9651	22.1183	21.8343	21.0415	20.9218	21.0825	21.0415	20.9218	21.0825	20.94	21.2232	21.0071	21.0415	20.9218	21.0825	21.156	21.2425	21.2843	7	7	7	9.9	9.9	9.9	105.34		22.883	241330000	37	EIF3C;EIF3CL	Eukaryotic translation initiation factor 3 subunit C;Eukaryotic translation initiation factor 3 subunit C-like protein	3.25974	-0.957305			0.158601	0.0414918
21.8919	22.1398	NaN	21.0172	21.33	21.3738	21.4625	21.4571	21.3503	21.4036	21.7213	21.2283	21.8919	22.1398	18.6906	21.0172	21.33	21.3738	21.0172	21.33	21.3738	21.4625	21.4571	21.3503	21.0172	21.33	21.3738	21.4036	21.7213	21.2283	4	4	4	11.6	11.6	11.6	42.461		13.005	191500000	22	PRMT1	Protein arginine N-methyltransferase 1	1.69135	-0.775475			0.707328	0.182967
23.1826	23.6878	23.1837	22.9397	23.3982	22.9164	23.0168	22.7175	23.0396	23.0891	23.4522	23.3444	23.1826	23.6878	23.1837	22.9397	23.3982	22.9164	22.9397	23.3982	22.9164	23.0168	22.7175	23.0396	22.9397	23.3982	22.9164	23.0891	23.4522	23.3444	6	6	6	35.7	35.7	35.7	17.779		18.977	714300000	33	RPL24	60S ribosomal protein L24	0.507398	-0.266614			0.35408	-0.16013
23.1585	23.6352	22.9876	22.8759	23.2229	23.2938	23.4251	23.4711	23.392	23.0498	23.554	23.3903	23.1585	23.6352	22.9876	22.8759	23.2229	23.2938	22.8759	23.2229	23.2938	23.4251	23.4711	23.392	22.8759	23.2229	23.2938	23.0498	23.554	23.3903	4	4	4	28.8	28.8	28.8	18.697		47.582	474580000	26	PTGES3	Prostaglandin E synthase 3	0.216404	-0.129566			1.0702	0.29855
22.9715	23.2027	23.317	22.4547	22.2993	22.3885	22.521	22.4577	22.6245	22.4762	22.7268	22.5373	22.9715	23.2027	23.317	22.4547	22.2993	22.3885	22.4547	22.2993	22.3885	22.521	22.4577	22.6245	22.4547	22.2993	22.3885	22.4762	22.7268	22.5373	5	5	5	17.6	17.6	17.6	37.432		28.106	374120000	36	GLRX3	Glutaredoxin-3	2.66922	-0.782907			1.08975	0.15358
28.1198	28.2769	28.0511	27.3804	27.5061	27.2831	27.4859	27.6198	27.6764	27.4964	27.4307	27.8389	28.1198	28.2769	28.0511	27.3804	27.5061	27.2831	27.3804	27.5061	27.2831	27.4859	27.6198	27.6764	27.3804	27.5061	27.2831	27.4964	27.4307	27.8389	9	9	9	45.9	45.9	45.9	26.888		323.31	15294000000	187	ALYREF	THO complex subunit 4	2.91343	-0.759395			1.1195	0.204171
22.3091	22.1381	22.786	23.1866	22.9089	22.7819	22.8581	22.8435	22.5423	23.0565	23.1683	23.246	22.3091	22.1381	22.786	23.1866	22.9089	22.7819	23.1866	22.9089	22.7819	22.8581	22.8435	22.5423	23.1866	22.9089	22.7819	23.0565	23.1683	23.246	4	4	4	45.2	45.2	45.2	12.784		24.763	489710000	33	RPL30	60S ribosomal protein L30	1.13187	0.548043			0.599445	-0.21119
25.5899	25.9773	25.682	24.936	25.0159	24.7633	24.8328	25.0409	25.0429	25.023	25.1754	25.1015	25.5899	25.9773	25.682	24.936	25.0159	24.7633	24.936	25.0159	24.7633	24.8328	25.0409	25.0429	24.936	25.0159	24.7633	25.023	25.1754	25.1015	22	22	22	53.7	53.7	53.7	57.224		323.31	7926900000	231	PPIL4	Peptidyl-prolyl cis-trans isomerase-like 4	2.43587	-0.844629			0.262075	0.0670706
22.7355	22.5686	22.6111	22.1117	22.0746	21.9167	22.2481	21.948	21.8487	21.9942	22.2385	22.4538	22.7355	22.5686	22.6111	22.1117	22.0746	21.9167	22.1117	22.0746	21.9167	22.2481	21.948	21.8487	22.1117	22.0746	21.9167	21.9942	22.2385	22.4538	6	6	5	30.6	30.6	26.7	31.121		70.216	342680000	39	EEF1D	Elongation factor 1-delta	2.82481	-0.604073			0.0496875	-0.0194155
23.0658	NaN	22.4632	21.9873	21.9535	21.8841	22.1952	22.2064	22.2825	22.2027	22.1356	22.0687	23.0658	19.0643	22.4632	21.9873	21.9535	21.8841	21.9873	21.9535	21.8841	22.1952	22.2064	22.2825	21.9873	21.9535	21.8841	22.2027	22.1356	22.0687	2	2	2	12.2	12.2	12.2	23.845	0.00096339	2.9991	130270000	10	UBE2S	Ubiquitin-conjugating enzyme E2 S	1.4374	-0.82284			2.65858	0.286366
23.1433	23.5797	23.2634	22.4893	22.5935	22.5087	22.573	22.4143	22.7363	22.6224	22.7196	22.8188	23.1433	23.5797	23.2634	22.4893	22.5935	22.5087	22.4893	22.5935	22.5087	22.573	22.4143	22.7363	22.4893	22.5935	22.5087	22.6224	22.7196	22.8188	5	5	5	25.3	25.3	25.3	25.097		17.441	496170000	41	EIF4E	Eukaryotic translation initiation factor 4E	2.39936	-0.798325			0.169221	0.0440496
23.7405	23.8115	23.591	23.9359	23.8821	23.81	23.7564	23.4464	23.8088	23.9968	23.9794	24.2176	23.7405	23.8115	23.591	23.9359	23.8821	23.81	23.9359	23.8821	23.81	23.7564	23.4464	23.8088	23.9359	23.8821	23.81	23.9968	23.9794	24.2176	10	10	10	27.2	27.2	27.2	47.697		47.967	1184700000	70	RPL4	60S ribosomal protein L4	1.0187	0.161681			0.799008	-0.205437
22.0717	NaN	22.0933	21.6633	NaN	NaN	NaN	NaN	NaN	NaN	21.895	21.8086	NaN	NaN	NaN	NaN	NaN	NaN	NaN	NaN	NaN	NaN	NaN	NaN	NaN	NaN	NaN	NaN	NaN	NaN	5	5	5	18.8	18.8	18.8	35.611		23.479	83146000	10	EIF3G	Eukaryotic translation initiation factor 3 subunit G		-0.419177
25.245	25.5802	25.3535	25.0873	24.9301	24.8546	25.3495	25.0276	25.044	25.1566	25.1098	25.1582	25.245	25.5802	25.3535	25.0873	24.9301	24.8546	25.0873	24.9301	24.8546	25.3495	25.0276	25.044	25.0873	24.9301	24.8546	25.1566	25.1098	25.1582	14	14	10	70.2	70.2	57	37.497		323.31	5230500000	183	PCBP1	Poly(rC)-binding protein 1	1.65192	-0.435537			0.662797	0.183018
23.2743	23.5637	23.6079	23.7019	23.822	23.6477	23.394	23.4589	23.6976	24.0393	23.8147	23.8678	23.2743	23.5637	23.6079	23.7019	23.822	23.6477	23.7019	23.822	23.6477	23.394	23.4589	23.6976	23.7019	23.822	23.6477	24.0393	23.8147	23.8678	9	9	9	22.9	22.9	22.9	32.728		15.064	1345500000	48	RPL6	60S ribosomal protein L6	0.971592	0.241878			0.914342	-0.20701
22.6908	22.9306	22.7805	23.1062	23.2744	22.9662	22.9956	22.9479	23.1134	23.2914	23.2886	23.3144	22.6908	22.9306	22.7805	23.1062	23.2744	22.9662	23.1062	23.2744	22.9662	22.9956	22.9479	23.1134	23.1062	23.2744	22.9662	23.2914	23.2886	23.3144	2	2	2	13.8	13.8	13.8	14.551		21.74	392350000	22	RPL35	60S ribosomal protein L35	1.30294	0.314991			0.4022	-0.0966276
24.1159	24.2567	24.4185	24.6039	24.4952	24.2357	24.5538	24.4227	24.5071	24.4286	24.6415	24.7937	24.1159	24.2567	24.4185	24.6039	24.4952	24.2357	24.6039	24.4952	24.2357	24.5538	24.4227	24.5071	24.6039	24.4952	24.2357	24.4286	24.6415	24.7937	4	4	4	31.2	31.2	31.2	14.463		11.675	1355700000	51	RPL31	60S ribosomal protein L31	0.576962	0.18122			0.160791	0.0495688
26.3485	26.6355	26.3763	25.9629	26.027	25.9456	26.268	26.1658	26.0855	26.0909	26.1814	26.1828	26.3485	26.6355	26.3763	25.9629	26.027	25.9456	25.9629	26.027	25.9456	26.268	26.1658	26.0855	25.9629	26.027	25.9456	26.0909	26.1814	26.1828	16	16	11	84.9	84.9	71.9	22.11		266.44	13156000000	204	PRDX1	Peroxiredoxin-1	2.13091	-0.474936			1.53882	0.194578
21.294	21.736	21.5313	20.9671	20.5396	20.62	20.5616	20.7432	21.0178	NaN	20.9126	20.8513	21.294	21.736	21.5313	20.9671	20.5396	20.62	20.9671	20.5396	20.62	20.5616	20.7432	21.0178	NaN	NaN	NaN	NaN	NaN	NaN	6	6	6	7.4	7.4	7.4	104.82		12.376	117410000	21	SFSWAP	Splicing factor, suppressor of white-apricot homolog	1.94321	-0.811534			0.128467	0.0652994
23.3173	22.8845	22.797	22.8129	22.5917	22.4012	23.0922	22.6062	22.6334	22.8838	22.8545	22.5867	23.3173	22.8845	22.797	22.8129	22.5917	22.4012	22.8129	22.5917	22.4012	23.0922	22.6062	22.6334	22.8129	22.5917	22.4012	22.8838	22.8545	22.5867	16	16	16	41.7	41.7	41.7	61.054		105.99	1097600000	86	HSPD1	60 kDa heat shock protein, mitochondrial	0.928962	-0.39763			0.371694	0.175308
NaN	21.9744	22.1861	21.4838	21.6598	NaN	NaN	21.7388	21.7133	NaN	NaN	21.7418	NaN	NaN	NaN	NaN	NaN	NaN	NaN	NaN	NaN	NaN	NaN	NaN	NaN	NaN	NaN	NaN	NaN	NaN	2	2	2	6.4	6.4	6.4	31.88		3.9415	113120000	7	WBSCR22	Probable 18S rRNA (guanine-N(7))-methyltransferase	1.17971	-0.508449			0.647947	0.154236
23.6988	23.8368	23.6755	23.0662	22.8178	22.7081	22.9227	22.6163	22.7247	23.131	23.0823	22.8882	23.6988	23.8368	23.6755	23.0662	22.8178	22.7081	23.0662	22.8178	22.7081	22.9227	22.6163	22.7247	23.0662	22.8178	22.7081	23.131	23.0823	22.8882	11	11	11	18.3	18.3	18.3	103.7		80.006	746890000	48	CHERP	Calcium homeostasis endoplasmic reticulum protein	2.75962	-0.873011			0.323877	-0.109482
20.8388	20.699	20.6767	21.0221	20.8808	21.1679	22.0381	21.4443	21.556	21.1814	21.3879	21.0097	20.8388	20.699	20.6767	21.0221	20.8808	21.1679	21.0221	20.8808	21.1679	22.0381	21.4443	21.556	21.0221	20.8808	21.1679	21.1814	21.3879	21.0097	4	4	4	17.7	17.7	17.7	29.634		10.13	158230000	16	DPM1	Dolichol-phosphate mannosyltransferase subunit 1	1.37162	0.285447			1.51421	0.655817
24.9266	24.5413	24.5035	24.2927	24.3192	24.179	24.5185	24.1253	24.1843	24.3796	24.4541	24.4639	24.9266	24.5413	24.5035	24.2927	24.3192	24.179	24.2927	24.3192	24.179	24.5185	24.1253	24.1843	24.2927	24.3192	24.179	24.3796	24.4541	24.4639	40	40	40	44.7	44.7	44.7	113.08		266.68	6355300000	325	PARP1	Poly [ADP-ribose] polymerase 1	1.30007	-0.393472			0.0321632	0.0123711
21.3022	21.2945	21.1958	20.7507	20.9993	20.8973	21.2418	21.2017	21.2752	NaN	20.9417	21.1555	21.3022	21.2945	21.1958	20.7507	20.9993	20.8973	20.7507	20.9993	20.8973	21.2418	21.2017	21.2752	NaN	NaN	NaN	NaN	NaN	NaN	2	2	2	6.7	6.7	6.7	30.381	0.00099404	3.2981	88277000	10	PEF1	Peflin	2.05668	-0.381785			2.04691	0.357197
22.5074	22.0684	22.8732	20.9647	20.8164	20.4457	NaN	NaN	20.8219	NaN	20.8275	20.9888	22.5074	22.0684	22.8732	20.9647	20.8164	20.4457	NaN	NaN	NaN	NaN	NaN	NaN	NaN	NaN	NaN	NaN	NaN	NaN	3	3	3	3.5	3.5	3.5	129.54		6.6024	92665000	8	DHX37	Probable ATP-dependent RNA helicase DHX37	2.47235	-1.74077				0.0796452
21.9588	22.1976	22.127	21.1419	21.1403	21.4982	21.3882	21.456	21.4115	21.3834	21.3427	21.5466	21.9588	22.1976	22.127	21.1419	21.1403	21.4982	21.1419	21.1403	21.4982	21.3882	21.456	21.4115	21.1419	21.1403	21.4982	21.3834	21.3427	21.5466	8	8	8	13.9	13.9	13.9	76.715		19.856	264400000	30	GMPS	GMP synthase [glutamine-hydrolyzing]	2.41684	-0.834302			0.585685	0.158421
22.4083	22.147	22.4548	21.1669	21.1073	20.9228	21.628	20.8175	21.4397	NaN	21.1956	21.2614	22.4083	22.147	22.4548	21.1669	21.1073	20.9228	21.1669	21.1073	20.9228	21.628	20.8175	21.4397	NaN	NaN	NaN	NaN	NaN	NaN	5	5	5	23.1	23.1	23.1	24.15		9.6564	167910000	21	TCEANC2	Transcription elongation factor A N-terminal and central domain-containing protein 2	3.33688	-1.27101			0.376351	0.229383
23.756	23.9203	23.6781	23.5195	23.4907	23.4496	23.642	24.0039	23.8813	23.5737	23.8727	23.4946	23.756	23.9203	23.6781	23.5195	23.4907	23.4496	23.5195	23.4907	23.4496	23.642	24.0039	23.8813	23.5195	23.4907	23.4496	23.5737	23.8727	23.4946	10	10	10	68.8	68.8	68.8	16.832		135.4	1127300000	68	EIF5A;EIF5AL1;EIF5A2	Eukaryotic translation initiation factor 5A-1;Eukaryotic translation initiation factor 5A-1-like;Eukaryotic translation initiation factor 5A-2	1.79876	-0.298215			1.51898	0.355785
23.5701	22.9564	22.968	22.6756	22.4928	22.7728	22.9074	22.6621	NaN	22.9513	NaN	22.6581	23.5701	22.9564	22.968	22.6756	22.4928	22.7728	NaN	NaN	NaN	NaN	NaN	NaN	NaN	NaN	NaN	NaN	NaN	NaN	3	3	3	25.5	25.5	25.5	33.488		39.581	310760000	22	SET	Protein SET	1.11364	-0.517785			0.400562	0.137702
21.5094	21.6587	21.3606	21.0841	21.2333	NaN	21.4841	21.3418	21.3313	21.392	21.239	NaN	NaN	NaN	NaN	NaN	NaN	NaN	21.0841	21.2333	20.3578	21.4841	21.3418	21.3313	NaN	NaN	NaN	NaN	NaN	NaN	3	3	3	19.5	19.5	19.5	32.868		9.2326	101380000	9	MPG	DNA-3-methyladenine glycosylase	1.17686	-0.350867			1.12714	0.227057
24.0716	24.3934	24.4373	23.746	23.7138	23.8019	23.5456	23.8107	24.1823	23.8983	23.7166	24.113	24.0716	24.3934	24.4373	23.746	23.7138	23.8019	23.746	23.7138	23.8019	23.5456	23.8107	24.1823	23.746	23.7138	23.8019	23.8983	23.7166	24.113	12	12	12	59.6	59.6	59.6	40.876		321.87	1554000000	74	QPCT	Glutaminyl-peptide cyclotransferase	2.00845	-0.546841			0.189366	0.0922813
21.4468	NaN	21.6539	21.3895	21.3989	21.3949	21.7643	21.8498	21.6253	21.4892	21.7684	21.3798	21.4468	20.067	21.6539	21.3895	21.3989	21.3949	21.3895	21.3989	21.3949	21.7643	21.8498	21.6253	21.3895	21.3989	21.3949	21.4892	21.7684	21.3798	10	10	10	10.3	10.3	10.3	126.97		22.957	285510000	40	DDB1	DNA damage-binding protein 1	0.863642	-0.155951			2.23801	0.35204
23.1783	NaN	23.2904	22.9587	22.581	22.5492	22.8711	22.7943	22.2997	22.7711	22.8534	22.9116	23.1783	19.2875	23.2904	22.9587	22.581	22.5492	22.9587	22.581	22.5492	22.8711	22.7943	22.2997	22.9587	22.581	22.5492	22.7711	22.8534	22.9116	9	9	9	19.7	19.7	19.7	59.366		25.432	464720000	19	CCT7	T-complex protein 1 subunit eta	1.26556	-0.538046			0.0646905	-0.0412877
21.976	21.9729	22.2481	22.162	21.9388	22.0445	22.1507	21.6191	21.8644	22.0453	22.2571	22.2831	21.976	21.9729	22.2481	22.162	21.9388	22.0445	22.162	21.9388	22.0445	22.1507	21.6191	21.8644	22.162	21.9388	22.0445	22.0453	22.2571	22.2831	5	5	5	8.5	8.5	8.5	60.343		8.4666	232700000	19	TCP1	T-complex protein 1 subunit alpha	0.0531634	-0.0172475			0.43849	-0.170354
24.602	24.909	24.4015	23.8833	23.7998	23.6491	23.8475	23.8576	24.0056	23.715	23.9754	24.0774	24.602	24.909	24.4015	23.8833	23.7998	23.6491	23.8833	23.7998	23.6491	23.8475	23.8576	24.0056	23.8833	23.7998	23.6491	23.715	23.9754	24.0774	11	11	11	5.9	5.9	5.9	299.61		86.308	880590000	46	SRRM2	Serine/arginine repetitive matrix protein 2	2.21129	-0.860096			0.669346	0.126158
23.112	23.1321	NaN	22.4344	22.2075	21.9445	21.9922	21.9389	22.3674	22.185	22.611	22.2172	23.112	23.1321	20.5381	22.4344	22.2075	21.9445	22.4344	22.2075	21.9445	21.9922	21.9389	22.3674	22.4344	22.2075	21.9445	22.185	22.611	22.2172	4	4	4	16.3	16.3	16.3	42.502		27.456	210920000	23	EIF3M	Eukaryotic translation initiation factor 3 subunit M	1.82835	-0.926608			0.187556	-0.095939
22.8282	NaN	NaN	22.9379	22.7081	22.5846	22.7529	22.2459	22.6302	23.1691	22.5479	22.931	22.8282	20.3945	19.7892	22.9379	22.7081	22.5846	22.9379	22.7081	22.5846	22.7529	22.2459	22.6302	22.9379	22.7081	22.5846	23.1691	22.5479	22.931	2	2	2	18.1	18.1	18.1	12.254		4.3281	246360000	12	RPL36	60S ribosomal protein L36		-0.0846691			0.470859	-0.200532
23.3236	23.2362	23.4362	23.604	23.8191	23.9881	23.6784	23.5348	23.9941	23.7061	23.9829	24.1336	23.3236	23.2362	23.4362	23.604	23.8191	23.9881	23.604	23.8191	23.9881	23.6784	23.5348	23.9941	23.604	23.8191	23.9881	23.7061	23.9829	24.1336	8	8	8	52.5	52.5	52.5	22.876		176.09	1603200000	58	RPS5	40S ribosomal protein S5;40S ribosomal protein S5, N-terminally processed	1.70555	0.471724			0.143751	-0.0679347
20.6639	NaN	21.5674	20.1728	NaN	20.3725	20.2838	20.3671	20.291	NaN	NaN	20.4076	NaN	NaN	NaN	NaN	NaN	NaN	20.1728	18.7388	20.3725	20.2838	20.3671	20.291	NaN	NaN	NaN	NaN	NaN	NaN	3	3	3	5.4	5.4	5.4	80.31		5.4941	48290000	6	SUN2	SUN domain-containing protein 2	0.677699	-0.842989			0.187562	0.0412839
23.0869	22.9195	23.1867	23.5291	23.2975	23.2743	23.1807	23.2036	23.1355	23.4671	23.5709	23.4626	23.0869	22.9195	23.1867	23.5291	23.2975	23.2743	23.5291	23.2975	23.2743	23.1807	23.2036	23.1355	23.5291	23.2975	23.2743	23.4671	23.5709	23.4626	9	9	9	34.2	34.2	34.2	29.995		33.634	1062900000	61	RPL7A	60S ribosomal protein L7a	1.26048	0.30261			1.08707	-0.193701
22.951	22.8982	23.0187	23.421	23.2288	23.2458	23.3797	23.1811	23.2018	23.4042	23.3321	23.5548	22.951	22.8982	23.0187	23.421	23.2288	23.2458	23.421	23.2288	23.2458	23.3797	23.1811	23.2018	23.421	23.2288	23.2458	23.4042	23.3321	23.5548	5	5	5	30.4	30.4	30.4	24.604		46.276	820660000	57	RPL10	60S ribosomal protein L10	2.0787	0.342529			0.193187	-0.0443306
25.0803	25.1694	24.8463	23.6378	23.9304	23.7643	23.5966	23.886	23.8371	23.9351	24.1084	23.6764	25.0803	25.1694	24.8463	23.6378	23.9304	23.7643	23.6378	23.9304	23.7643	23.5966	23.886	23.8371	23.6378	23.9304	23.7643	23.9351	24.1084	23.6764	6	6	5	37.9	37.9	34	22.619		56.712	941450000	49	HDGFRP3	Hepatoma-derived growth factor-related protein 3	3.21252	-1.25453			0.0112832	-0.00421397
25.5237	25.5326	25.8885	24.185	24.004	24.4274	24.5366	23.8207	24.1017	24.2223	24.3358	24.4451	25.5237	25.5326	25.8885	24.185	24.004	24.4274	24.185	24.004	24.4274	24.5366	23.8207	24.1017	24.185	24.004	24.4274	24.2223	24.3358	24.4451	12	1	1	29.7	4.2	4.2	42.051		14.864	968840000	26	ACTA1;ACTC1;ACTA2;ACTG2	Actin, alpha skeletal muscle;Actin, alpha cardiac muscle 1;Actin, aortic smooth muscle;Actin, gamma-enteric smooth muscle	2.95956	-1.4428			0.0763526	-0.0524623
22.0675	22.8204	22.0981	21.8592	21.6861	21.8678	22.0962	21.6581	21.9876	21.7331	21.9569	22.1049	22.0675	22.8204	22.0981	21.8592	21.6861	21.8678	21.8592	21.6861	21.8678	22.0962	21.6581	21.9876	21.8592	21.6861	21.8678	21.7331	21.9569	22.1049	17	17	17	31.7	31.7	31.7	70.81		81.731	652760000	54	PLS3	Plastin-3	0.970684	-0.524298			0.309696	0.109599
21.4542	NaN	21.5523	20.6409	20.6839	20.9233	20.9818	NaN	NaN	NaN	20.7682	20.9758	21.4542	18.9769	21.5523	20.6409	20.6839	20.9233	NaN	NaN	NaN	NaN	NaN	NaN	NaN	NaN	NaN	NaN	NaN	NaN	5	5	5	5.7	5.7	5.7	138.62		11.308	108770000	14	POLRMT	DNA-directed RNA polymerase, mitochondrial	2.09755	-0.753903				0.23247
22.3655	22.4894	22.4572	21.4529	21.6708	21.5914	21.8379	NaN	21.7184	21.6667	21.5866	21.8222	22.3655	22.4894	22.4572	21.4529	21.6708	21.5914	NaN	NaN	NaN	NaN	NaN	NaN	21.4529	21.6708	21.5914	21.6667	21.5866	21.8222	5	5	5	21	21	21	39.93		8.491	197340000	11	EIF3H	Eukaryotic translation initiation factor 3 subunit H	3.52196	-0.865662			0.941936	0.206436
23.1595	23.3932	23.3134	22.1279	22.2687	22.1803	22.4637	21.7621	22.1984	22.4174	22.3632	22.1555	23.1595	23.3932	23.3134	22.1279	22.2687	22.1803	22.1279	22.2687	22.1803	22.4637	21.7621	22.1984	22.1279	22.2687	22.1803	22.4174	22.3632	22.1555	7	7	7	33.8	33.8	33.8	29.804		34.915	462600000	38	PHB	Prohibitin	3.78584	-1.09646			0.086523	-0.0508664
23.263	23.128	23.1419	22.996	22.9632	23.1674	22.8713	22.9816	22.9445	23.2856	23.175	23.0243	23.263	23.128	23.1419	22.996	22.9632	23.1674	22.996	22.9632	23.1674	22.8713	22.9816	22.9445	22.996	22.9632	23.1674	23.2856	23.175	23.0243	9	9	9	24.1	24.1	24.1	57.673		44.766	558480000	38	DKC1	H/ACA ribonucleoprotein complex subunit 4	0.820358	-0.135412			0.703938	-0.109722
21.123	NaN	21.4376	20.5079	NaN	NaN	20.3761	20.128	20.6524	NaN	NaN	20.6255	NaN	NaN	NaN	NaN	NaN	NaN	20.5079	20.543	19.4482	20.3761	20.128	20.6524	NaN	NaN	NaN	NaN	NaN	NaN	2	2	2	7.8	7.8	7.8	58.467		3.8026	42562000	4	NOC4L	Nucleolar complex protein 4 homolog		-0.772337				-0.122429
22.076	21.7244	NaN	21.5348	21.5496	21.3382	21.5783	21.6533	NaN	21.597	21.5851	NaN	22.076	21.7244	19.7556	21.5348	21.5496	21.3382	NaN	NaN	NaN	NaN	NaN	NaN	NaN	NaN	NaN	NaN	NaN	NaN	2	2	2	11.5	11.5	11.5	25.059		5.4251	104570000	12	EIF3K	Eukaryotic translation initiation factor 3 subunit K	1.1317	-0.42599			0.652482	0.1416
23.8908	24.1071	23.9516	24.0756	23.7416	23.8346	23.7039	23.7882	23.6838	23.9512	24.1642	23.8856	23.8908	24.1071	23.9516	24.0756	23.7416	23.8346	24.0756	23.7416	23.8346	23.7039	23.7882	23.6838	24.0756	23.7416	23.8346	23.9512	24.1642	23.8856	5	5	5	36.5	36.5	36.5	17.695		18.286	1175100000	75	RPL23A	60S ribosomal protein L23a	0.3471	-0.0992266			0.691083	-0.158669
22.4478	22.0663	21.4006	21.9492	22.0046	21.8274	22.169	22.2316	22.1463	22.0484	22.1126	21.9626	22.4478	22.0663	21.4006	21.9492	22.0046	21.8274	21.9492	22.0046	21.8274	22.169	22.2316	22.1463	21.9492	22.0046	21.8274	22.0484	22.1126	21.9626	21	21	21	6.8	6.8	6.8	469.08		58.144	556010000	56	PRKDC	DNA-dependent protein kinase catalytic subunit	0.0491696	-0.0444965			1.92707	0.255262
24.2967	24.5339	24.5205	23.7465	23.3302	23.4333	23.6717	23.6536	23.5791	23.4348	23.7713	23.6337	24.2967	24.5339	24.5205	23.7465	23.3302	23.4333	23.7465	23.3302	23.4333	23.6717	23.6536	23.5791	23.7465	23.3302	23.4333	23.4348	23.7713	23.6337	6	6	6	24.8	24.8	24.8	33.777		36.642	720300000	46	CRKL	Crk-like protein	2.5255	-0.947023			0.439441	0.131489
NaN	22.2048	22.2261	21.6628	22.037	22.0987	22.1433	21.8772	21.9089	22.1742	21.9051	22.0437	19.2642	22.2048	22.2261	21.6628	22.037	22.0987	21.6628	22.037	22.0987	22.1433	21.8772	21.9089	21.6628	22.037	22.0987	22.1742	21.9051	22.0437	4	4	4	20.2	20.2	20.2	31.35		7.2082	204110000	23	CAPZB	F-actin-capping protein subunit beta	0.68452	-0.282592			0.0976601	0.0436211
21.607	22.151	21.9347	21.4423	21.4555	20.9725	21.3543	21.2602	21.3824	21.2642	21.3781	21.5402	21.607	22.151	21.9347	21.4423	21.4555	20.9725	21.4423	21.4555	20.9725	21.3543	21.2602	21.3824	21.4423	21.4555	20.9725	21.2642	21.3781	21.5402	8	8	8	39.9	39.9	39.9	25.65		17.207	354740000	32	MRPS34	28S ribosomal protein S34, mitochondrial	1.27138	-0.607445			0.0923194	0.0422185
21.0292	NaN	20.7384	20.5273	20.5145	20.6492	20.8838	20.7803	20.7484	NaN	20.6947	20.6323	21.0292	18.7401	20.7384	20.5273	20.5145	20.6492	20.5273	20.5145	20.6492	20.8838	20.7803	20.7484	NaN	NaN	NaN	NaN	NaN	NaN	5	5	5	6	6	6	114.53		9.8035	115720000	11	UBAP2L	Ubiquitin-associated protein 2-like	1.10615	-0.320174			1.81269	0.240499
20.1954	NaN	NaN	20.0051	19.9246	20.0443	NaN	19.9582	20.0534	NaN	20.1502	20.0285	20.1954	20.0805	18.8264	20.0051	19.9246	20.0443	NaN	NaN	NaN	NaN	NaN	NaN	NaN	NaN	NaN	NaN	NaN	NaN	3	3	3	1.7	1.7	1.7	270.63		4.4962	37620000	5	MAP1B	Microtubule-associated protein 1B;MAP1B heavy chain;MAP1 light chain LC1		-0.204094			0.0868082	0.0144176
22.5175	NaN	NaN	22.6484	22.7263	22.4946	22.5986	22.9259	NaN	22.7169	NaN	NaN	22.5175	19.7339	19.6128	22.6484	22.7263	22.4946	NaN	NaN	NaN	NaN	NaN	NaN	NaN	NaN	NaN	NaN	NaN	NaN	3	3	3	10.9	10.9	10.9	62.09		58.619	176660000	16	FBXW11	F-box/WD repeat-containing protein 11		0.105662			0.373703	0.139119
20.4777	NaN	NaN	20.3701	20.3156	NaN	20.6204	NaN	NaN	NaN	20.4315	NaN	NaN	NaN	NaN	NaN	NaN	NaN	NaN	NaN	NaN	NaN	NaN	NaN	NaN	NaN	NaN	NaN	NaN	NaN	2	2	2	3.9	3.9	3.9	77.485		3.634	43557000	6	CPSF3	Cleavage and polyadenylation specificity factor subunit 3		-0.134887				0.277574
NaN	26.7881	28.8109	23.8222	NaN	25.6119	NaN	NaN	24.3492	23.6107	25.6925	25.1094	NaN	NaN	NaN	NaN	NaN	NaN	NaN	NaN	NaN	NaN	NaN	NaN	23.8222	19.6291	25.6119	23.6107	25.6925	25.1094	1	1	1	2.2	2.2	2.2	39.609	0.00093197	2.6969	1756000000	13	RAD23A	UV excision repair protein RAD23 homolog A	0.824076	-3.08242				-0.367914
NaN	NaN	23.0562	23.5511	22.7296	22.9409	23.2061	23.4543	23.0551	23.2507	23.4094	22.8155	19.9433	19.2829	23.0562	23.5511	22.7296	22.9409	23.5511	22.7296	22.9409	23.2061	23.4543	23.0551	23.5511	22.7296	22.9409	23.2507	23.4094	22.8155	4	4	4	12.8	12.8	12.8	45.374		40.275	379170000	23	NAP1L1	Nucleosome assembly protein 1-like 1		0.0176665			0.237875	0.164602
NaN	21.682	21.705	NaN	NaN	21.9123	21.8515	NaN	21.8864	NaN	NaN	21.9947	NaN	NaN	NaN	NaN	NaN	NaN	NaN	NaN	NaN	NaN	NaN	NaN	NaN	NaN	NaN	NaN	NaN	NaN	2	2	2	1.2	1.2	1.2	196.69		4.2169	105340000	5	CHD1	Chromodomain-helicase-DNA-binding protein 1		0.218814				-0.0433483
22.5007	22.0539	21.9273	22.6057	22.6376	22.6041	22.7312	22.8972	22.5394	22.8746	22.5087	22.6925	22.5007	22.0539	21.9273	22.6057	22.6376	22.6041	22.6057	22.6376	22.6041	22.7312	22.8972	22.5394	22.6057	22.6376	22.6041	22.8746	22.5087	22.6925	7	5	4	30.2	22.9	19.2	27.764		142.49	333450000	30	YWHAQ	14-3-3 protein theta	1.22709	0.455163			0.440931	0.106805
21.6709	21.2435	NaN	21.4479	21.6284	21.4515	NaN	21.6054	21.6065	21.723	21.472	21.5546	21.6709	21.2435	19.5763	21.4479	21.6284	21.4515	NaN	NaN	NaN	NaN	NaN	NaN	21.4479	21.6284	21.4515	21.723	21.472	21.5546	3	2	2	8.9	7.3	7.3	54.12		6.0046	106330000	11	G3BP2	Ras GTPase-activating protein-binding protein 2	0.103735	0.0521024			0.526106	0.0966689
21.947	21.9633	22.0942	22.0897	21.9537	22.2044	22.3797	21.8908	22.1619	22.3955	22.0401	22.0331	21.947	21.9633	22.0942	22.0897	21.9537	22.2044	22.0897	21.9537	22.2044	22.3797	21.8908	22.1619	22.0897	21.9537	22.2044	22.3955	22.0401	22.0331	6	6	6	12.9	12.9	12.9	65.308		36.128	214880000	23	PPP2R1A	Serine/threonine-protein phosphatase 2A 65 kDa regulatory subunit A alpha isoform	0.398268	0.0811164			0.143701	0.0615311
23.8297	23.5913	24.2407	24.152	23.8346	24.1152	23.5844	23.5669	23.7758	24.1001	24.1381	24.0829	23.8297	23.5913	24.2407	24.152	23.8346	24.1152	24.152	23.8346	24.1152	23.5844	23.5669	23.7758	24.152	23.8346	24.1152	24.1001	24.1381	24.0829	5	5	5	24.7	24.7	24.7	23.432		17.108	1192600000	54	RPL14	60S ribosomal protein L14	0.274372	0.146702			1.50327	-0.391595
22.5389	22.3545	22.895	22.3079	22.0491	22.0335	22.1904	22.0411	22.0599	22.0473	22.209	22.3474	22.5389	22.3545	22.895	22.3079	22.0491	22.0335	22.3079	22.0491	22.0335	22.1904	22.0411	22.0599	22.3079	22.0491	22.0335	22.0473	22.209	22.3474	9	9	9	19	19	19	59.62		30.48	495300000	48	CCT8	T-complex protein 1 subunit theta	1.20411	-0.465941			0.119697	-0.0330321
22.4586	22.4847	22.2439	21.6448	21.4528	21.2988	21.2373	21.2793	21.5627	21.3032	21.806	21.4991	22.4586	22.4847	22.2439	21.6448	21.4528	21.2988	21.6448	21.4528	21.2988	21.2373	21.2793	21.5627	21.6448	21.4528	21.2988	21.3032	21.806	21.4991	6	6	6	14.4	14.4	14.4	63.972		13.459	221620000	24	EIF3D	Eukaryotic translation initiation factor 3 subunit D	2.74827	-0.93026			0.300216	-0.105684
21.889	23.3772	24.5094	20.7726	20.2936	22.113	20.6829	20.9349	21.2684	20.7995	21.1887	21.3926	21.889	23.3772	24.5094	20.7726	20.2936	22.113	20.7726	20.2936	22.113	20.6829	20.9349	21.2684	20.7726	20.2936	22.113	20.7995	21.1887	21.3926	11	11	11	13.8	13.8	13.8	104.85		31.293	449790000	27	ACTN4	Alpha-actinin-4	1.10711	-2.19878			0.0593137	-0.0976639
25.5714	25.6135	25.5888	25.0671	25.131	25.0599	24.9953	24.9368	25.1289	25.0131	25.2056	25.2361	25.5714	25.6135	25.5888	25.0671	25.131	25.0599	25.0671	25.131	25.0599	24.9953	24.9368	25.1289	25.0671	25.131	25.0599	25.0131	25.2056	25.2361	14	14	13	45.6	45.6	43.2	50.529		270.32	5064100000	122	LSM14A	Protein LSM14 homolog A	4.40374	-0.505225			0.463917	-0.0656706
23.2388	23.1594	22.8275	23.571	23.2696	23.286	22.9965	23.232	23.3586	23.549	23.3844	23.3822	23.2388	23.1594	22.8275	23.571	23.2696	23.286	23.571	23.2696	23.286	22.9965	23.232	23.3586	23.571	23.2696	23.286	23.549	23.3844	23.3822	5	5	5	29.3	29.3	29.3	21.634		53.08	719900000	41	RPL18	60S ribosomal protein L18	0.876492	0.300306			0.551642	-0.179845
21.9364	22.1917	22.0695	21.4666	21.7924	21.8778	21.799	21.7071	21.8257	22.0056	21.7848	21.5257	21.9364	22.1917	22.0695	21.4666	21.7924	21.8778	21.4666	21.7924	21.8778	21.799	21.7071	21.8257	21.4666	21.7924	21.8778	22.0056	21.7848	21.5257	6	5	5	39.4	35.2	35.2	18.506		14.447	196030000	20	DSTN	Destrin	1.14374	-0.353572			0.190844	0.0649509
23.9956	23.8832	23.9822	24.3969	24.5987	24.3464	24.0194	24.1063	24.31	24.5602	24.4662	24.4889	23.9956	23.8832	23.9822	24.3969	24.5987	24.3464	24.3969	24.5987	24.3464	24.0194	24.1063	24.31	24.3969	24.5987	24.3464	24.5602	24.4662	24.4889	9	9	9	37.5	37.5	37.5	29.225		101.35	1590700000	88	RPL7	60S ribosomal protein L7	2.36235	0.493618			1.22778	-0.302087
22.7967	23.0574	22.9011	21.999	22.2353	21.9128	22.0749	22.0762	22.3158	22.1988	22.1382	21.9794	22.7967	23.0574	22.9011	21.999	22.2353	21.9128	21.999	22.2353	21.9128	22.0749	22.0762	22.3158	21.999	22.2353	21.9128	22.1988	22.1382	21.9794	7	7	7	38.5	38.5	38.5	24.579		25.195	440810000	51	HPRT1	Hypoxanthine-guanine phosphoribosyltransferase	2.68008	-0.869338			0.353573	0.106586
23.6033	23.2384	23.8344	23.3676	22.9056	23.2684	23.3423	22.9455	23.1019	23.2043	23.3162	23.1882	23.6033	23.2384	23.8344	23.3676	22.9056	23.2684	23.3676	22.9056	23.2684	23.3423	22.9455	23.1019	23.3676	22.9056	23.2684	23.2043	23.3162	23.1882	10	10	7	22	22	16.8	58.024		70.295	672970000	53	CCT6A	T-complex protein 1 subunit zeta	0.78125	-0.378141			0.100028	-0.050656
23.5366	24.0806	23.4799	24.0744	24.1217	23.9308	23.8304	23.9084	24.0876	24.1853	24.0247	24.0793	23.5366	24.0806	23.4799	24.0744	24.1217	23.9308	24.0744	24.1217	23.9308	23.8304	23.9084	24.0876	24.0744	24.1217	23.9308	24.1853	24.0247	24.0793	8	8	8	45.7	45.7	45.7	24.205		133.66	1355400000	73	RPS8	40S ribosomal protein S8	0.793053	0.343298			0.452568	-0.100187
20.4287	19.9991	20.2838	NaN	20.3715	20.3187	20.7112	20.3285	20.3413	NaN	20.264	20.5331	NaN	NaN	NaN	NaN	NaN	NaN	19.4453	20.3715	20.3187	20.7112	20.3285	20.3413	NaN	NaN	NaN	NaN	NaN	NaN	3	3	3	2.4	2.4	2.4	175.49		7.4194	58489000	5	EIF4G1	Eukaryotic translation initiation factor 4 gamma 1	0.253564	0.107909			0.27488	0.115236
23.651	23.3301	22.7228	23.4408	23.5303	23.3299	23.6717	23.1044	23.4335	23.9784	23.2405	23.2293	23.651	23.3301	22.7228	23.4408	23.5303	23.3299	23.4408	23.5303	23.3299	23.6717	23.1044	23.4335	23.4408	23.5303	23.3299	23.9784	23.2405	23.2293	5	5	5	39.2	39.2	39.2	17.259		67.237	649110000	19	SSBP1	Single-stranded DNA-binding protein, mitochondrial	0.289099	0.199062			0.0605332	-0.0304445
21.4113	NaN	21.5607	21.7611	21.6802	21.3378	NaN	21.4375	21.9626	21.6814	21.5852	NaN	21.4113	19.2253	21.5607	21.7611	21.6802	21.3378	NaN	NaN	NaN	NaN	NaN	NaN	NaN	NaN	NaN	NaN	NaN	NaN	2	2	2	10.1	10.1	10.1	33.249		8.0647	77617000	6	MRPS2	28S ribosomal protein S2, mitochondrial	0.231453	0.107076			0.151391	0.107035
20.5919	21.2298	21.4616	19.9579	20.7076	20.7479	20.4014	20.4679	20.8604	20.3446	20.6713	20.513	20.5919	21.2298	21.4616	19.9579	20.7076	20.7479	19.9579	20.7076	20.7479	20.4014	20.4679	20.8604	19.9579	20.7076	20.7479	20.3446	20.6713	20.513	6	6	6	4.2	4.2	4.2	174.76		8.8693	97855000	14	AGL	Glycogen debranching enzyme;4-alpha-glucanotransferase;Amylo-alpha-1,6-glucosidase	0.786864	-0.623288			0.131888	0.105434
23.7525	23.4334	24.3076	21.9618	22.1506	22.4097	22.0864	22.4309	21.7991	22.2264	22.128	22.2721	23.7525	23.4334	24.3076	21.9618	22.1506	22.4097	21.9618	22.1506	22.4097	22.0864	22.4309	21.7991	21.9618	22.1506	22.4097	22.2264	22.128	22.2721	7	7	7	12.8	12.8	12.8	57.936		25.145	552000000	31	PKM	Pyruvate kinase PKM	2.35255	-1.65712			0.110788	-0.0685787
21.1535	21.2415	21.574	20.8522	21.3425	21.0697	21.2959	NaN	21.0612	21.0068	21.3242	21.0247	21.1535	21.2415	21.574	20.8522	21.3425	21.0697	NaN	NaN	NaN	NaN	NaN	NaN	20.8522	21.3425	21.0697	21.0068	21.3242	21.0247	4	4	4	9.2	9.2	9.2	47.079		5.5721	119520000	6	PAICS	Multifunctional protein ADE2;Phosphoribosylaminoimidazole-succinocarboxamide synthase;Phosphoribosylaminoimidazole carboxylase	0.543023	-0.234857			0.163512	0.0903622
23.518	24.5828	23.7659	23.032	23.1014	23.0502	22.9121	22.8066	22.9321	23.1345	23.1267	23.0126	23.518	24.5828	23.7659	23.032	23.1014	23.0502	23.032	23.1014	23.0502	22.9121	22.8066	22.9321	23.032	23.1014	23.0502	23.1345	23.1267	23.0126	11	11	11	7.9	7.9	7.9	201.56		24.131	619290000	41	RBBP6	E3 ubiquitin-protein ligase RBBP6	1.30008	-0.894366			1.80172	-0.177599
NaN	22.1511	NaN	NaN	NaN	21.6298	NaN	21.7698	NaN	21.4155	21.9042	NaN	NaN	NaN	NaN	NaN	NaN	NaN	NaN	NaN	NaN	NaN	NaN	NaN	NaN	NaN	NaN	NaN	NaN	NaN	2	2	2	9.6	9.6	9.6	33.172		5.5253	94256000	14	NOSIP	Nitric oxide synthase-interacting protein		-0.521294				0.139963
24.7284	24.8369	24.4712	25.0698	24.97	24.803	24.472	24.3719	24.6471	25.0571	25.1019	24.7561	24.7284	24.8369	24.4712	25.0698	24.97	24.803	25.0698	24.97	24.803	24.472	24.3719	24.6471	25.0698	24.97	24.803	25.0571	25.1019	24.7561	6	6	6	76.5	76.5	76.5	11.665		59.94	1335000000	39	RPLP2	60S acidic ribosomal protein P2	0.942023	0.268823			1.80182	-0.450596
22.6075	23.0491	22.724	22.9032	23.0629	23.1154	22.5941	22.3651	22.8309	23.172	23.1595	22.818	22.6075	23.0491	22.724	22.9032	23.0629	23.1154	22.9032	23.0629	23.1154	22.5941	22.3651	22.8309	22.9032	23.0629	23.1154	23.172	23.1595	22.818	5	5	5	33.6	33.6	33.6	15.747		34.684	445750000	34	RPL28	60S ribosomal protein L28	0.729137	0.233646			1.35177	-0.430472
24.9124	25.5542	24.9269	24.6717	24.645	24.5268	24.1674	24.6268	24.5996	24.7303	24.4802	24.6901	24.9124	25.5542	24.9269	24.6717	24.645	24.5268	24.6717	24.645	24.5268	24.1674	24.6268	24.5996	24.6717	24.645	24.5268	24.7303	24.4802	24.6901	6	6	6	30	30	30	22.348		87.621	2002200000	47	GAR1	H/ACA ribonucleoprotein complex subunit 1	1.12394	-0.516649			0.40992	-0.1499
23.0349	23.0841	22.903	23.4814	23.5683	23.4252	23.3705	23.1358	23.2593	23.5765	23.5034	23.4468	23.0349	23.0841	22.903	23.4814	23.5683	23.4252	23.4814	23.5683	23.4252	23.3705	23.1358	23.2593	23.4814	23.5683	23.4252	23.5765	23.5034	23.4468	3	3	3	38.1	38.1	38.1	9.461		17.504	647750000	41	RPS27;RPS27L	40S ribosomal protein S27;40S ribosomal protein S27-like	2.68218	0.484304			1.38674	-0.236404
22.5985	22.9333	22.9295	23.1372	23.3264	23.3229	22.8492	22.8587	22.7031	23.3298	23.2197	23.286	22.5985	22.9333	22.9295	23.1372	23.3264	23.3229	23.1372	23.3264	23.3229	22.8492	22.8587	22.7031	23.1372	23.3264	23.3229	23.3298	23.2197	23.286	6	6	6	33.1	33.1	33.1	17.258		11.711	607280000	29	RPL26;RPL26L1	60S ribosomal protein L26;60S ribosomal protein L26-like 1	1.59131	0.441723			2.33315	-0.45853
22.6982	22.7819	22.7487	23.472	23.1857	23.6454	23.5664	23.1184	23.1191	23.3602	23.6862	23.3031	22.6982	22.7819	22.7487	23.472	23.1857	23.6454	23.472	23.1857	23.6454	23.5664	23.1184	23.1191	23.472	23.1857	23.6454	23.3602	23.6862	23.3031	3	3	3	46.4	46.4	46.4	7.8409		18.876	481890000	32	RPS28	40S ribosomal protein S28	2.14879	0.691425			0.343514	-0.166385
23.3185	23.2243	23.4686	23.3643	23.4462	23.2679	23.144	23.2584	23.3369	23.3652	23.3527	23.4042	23.3185	23.2243	23.4686	23.3643	23.4462	23.2679	23.3643	23.4462	23.2679	23.144	23.2584	23.3369	23.3643	23.4462	23.2679	23.3652	23.3527	23.4042	10	10	10	35.3	35.3	35.3	43.786		129.37	673400000	58	PA2G4	Prolifen-associated protein 2G4	0.0903141	0.0222848			0.674186	-0.113008
21.2919	21.8097	21.5372	20.6468	21.0657	21.4401	21.403	20.9986	20.9785	20.8579	20.8589	21.4748	21.2919	21.8097	21.5372	20.6468	21.0657	21.4401	20.6468	21.0657	21.4401	21.403	20.9986	20.9785	20.6468	21.0657	21.4401	20.8579	20.8589	21.4748	3	3	3	10.6	10.6	10.6	38.708		12.81	115460000	25	FAM76B	Protein FAM76B	0.840183	-0.495398			0.101827	0.0758228
21.689	22.0358	21.2701	22.3029	22.2642	22.0548	22.4431	22.768	22.6963	22.2303	22.3794	22.0421	21.689	22.0358	21.2701	22.3029	22.2642	22.0548	22.3029	22.2642	22.0548	22.4431	22.768	22.6963	22.3029	22.2642	22.0548	22.2303	22.3794	22.0421	18	5	5	65.4	17.1	17.1	33.064		11.728	345430000	22	SLC25A4	ADP/ATP translocase 1	1.08794	0.542341			1.57437	0.428492
21.1223	NaN	21.0042	21.4316	21.4712	21.3456	21.3531	21.3122	21.4397	21.3238	21.3962	21.5554	21.1223	19.6412	21.0042	21.4316	21.4712	21.3456	21.4316	21.4712	21.3456	21.3531	21.3122	21.4397	21.4316	21.4712	21.3456	21.3238	21.3962	21.5554	8	8	7	17.6	17.6	16.3	69.72		24.956	186460000	28	FXR1	Fragile X mental retardation syndrome-related protein 1	1.91107	0.352902			0.380523	-0.0477886
24.974	25.0614	24.9225	25.9352	25.9849	26.0255	26.4966	26.5858	26.1659	25.8946	25.7825	26.2933	24.974	25.0614	24.9225	25.9352	25.9849	26.0255	25.9352	25.9849	26.0255	26.4966	26.5858	26.1659	25.9352	25.9849	26.0255	25.8946	25.7825	26.2933	19	5	3	64.5	19.8	12.6	49.83		190.39	3241800000	67	TUBB4B;TUBB4A	Tubulin beta-4B chain;Tubulin beta-4A chain	4.48839	0.995942			1.5364	0.434193
23.7108	23.5581	23.4152	24.3317	24.1324	24.0901	24.1596	24.0774	23.792	24.1232	24.1819	24.2676	23.7108	23.5581	23.4152	24.3317	24.1324	24.0901	24.3317	24.1324	24.0901	24.1596	24.0774	23.792	24.3317	24.1324	24.0901	24.1232	24.1819	24.2676	13	13	13	41.2	41.2	41.2	46.108		80.95	1754600000	89	RPL3	60S ribosomal protein L3	2.274	0.623346			0.582512	-0.17504
22.9394	22.9099	23.0412	23.114	23.1112	22.9348	22.7011	22.8989	22.7796	23.096	23.0669	23.0083	22.9394	22.9099	23.0412	23.114	23.1112	22.9348	23.114	23.1112	22.9348	22.7011	22.8989	22.7796	23.114	23.1112	22.9348	23.096	23.0669	23.0083	5	5	5	42.6	42.6	42.6	15.798		63.174	569030000	46	RPL27	60S ribosomal protein L27	0.55802	0.0898285			1.46202	-0.260169
20.9008	21.1193	20.821	20.3335	20.31	20.6401	20.7091	20.6408	20.6983	20.5502	20.4059	20.3295	20.9008	21.1193	20.821	20.3335	20.31	20.6401	20.3335	20.31	20.6401	20.7091	20.6408	20.6983	20.3335	20.31	20.6401	20.5502	20.4059	20.3295	6	6	6	50.6	50.6	50.6	18.681		34.364	111410000	17	DCTPP1	dCTP pyrophosphatase 1	1.6969	-0.51916			1.10543	0.254869
26.2702	26.1109	25.5951	25.4219	25.5427	25.2909	25.229	25.0553	25.1801	25.5768	25.1129	25.565	26.2702	26.1109	25.5951	25.4219	25.5427	25.2909	25.4219	25.5427	25.2909	25.229	25.0553	25.1801	25.4219	25.5427	25.2909	25.5768	25.1129	25.565	5	5	5	74	74	74	12.259		280.64	3278500000	74	ERH	Enhancer of rudimentary homolog	1.24499	-0.573583			1.37969	-0.263709
22.9421	22.7522	22.7293	21.5844	21.9677	21.7113	21.5334	21.4152	21.592	21.2299	21.5936	22.4266	22.9421	22.7522	22.7293	21.5844	21.9677	21.7113	21.5844	21.9677	21.7113	21.5334	21.4152	21.592	21.5844	21.9677	21.7113	21.2299	21.5936	22.4266	5	5	5	24.8	24.8	24.8	24.49		9.7362	203350000	21	MRPL40	39S ribosomal protein L40, mitochondrial	2.88179	-1.05338			0.905719	-0.240968
22.372	22.0041	21.8978	22.6264	21.8932	21.9644	21.9209	21.5601	22.2353	22.4201	22.117	21.9278	22.372	22.0041	21.8978	22.6264	21.8932	21.9644	22.6264	21.8932	21.9644	21.9209	21.5601	22.2353	22.6264	21.8932	21.9644	22.4201	22.117	21.9278	6	6	6	16.7	16.7	16.7	57.924		23.172	301310000	22	CCT4	T-complex protein 1 subunit delta	0.0909752	0.0700092			0.349063	-0.255873
22.4043	22.2488	22.2938	21.6389	21.577	21.7986	21.4468	21.6236	21.724	21.8037	21.903	21.2821	22.4043	22.2488	22.2938	21.6389	21.577	21.7986	21.6389	21.577	21.7986	21.4468	21.6236	21.724	21.6389	21.577	21.7986	21.8037	21.903	21.2821	5	5	5	5.7	5.7	5.7	144.5		26.404	203190000	22	IARS	Isoleucine--tRNA ligase, cytoplasmic	2.87714	-0.644119			0.282768	-0.0733452
19.9235	NaN	NaN	19.7233	19.8311	19.7355	19.5417	19.5768	NaN	NaN	19.9519	19.5575	19.9235	20.2642	18.8745	19.7233	19.8311	19.7355	NaN	NaN	NaN	NaN	NaN	NaN	NaN	NaN	NaN	NaN	NaN	NaN	2	2	2	3.2	3.2	3.2	74.89	0.0017889	2.3474	26977000	4	WDR43	WD repeat-containing protein 43		-0.160137			1.67417	-0.204104
24.1671	24.5212	24.3401	24.4413	24.2795	24.1164	24.0915	24.1463	24.2347	24.2132	24.3436	24.2501	24.1671	24.5212	24.3401	24.4413	24.2795	24.1164	24.4413	24.2795	24.1164	24.0915	24.1463	24.2347	24.4413	24.2795	24.1164	24.2132	24.3436	24.2501	13	13	13	44.9	44.9	44.9	29.597		78.904	3155300000	111	RPS4X	40S ribosomal protein S4, X isoform	0.173987	-0.0637074			0.520213	-0.121574
20.3818	20.2497	NaN	21.0268	20.8094	21.3485	21.8336	21.5857	21.4371	21.0107	21.0105	21.1145	20.3818	20.2497	19.9696	21.0268	20.8094	21.3485	21.0268	20.8094	21.3485	21.8336	21.5857	21.4371	21.0268	20.8094	21.3485	21.0107	21.0105	21.1145	5	5	5	17.3	17.3	17.3	34.324		15.914	177320000	22	HSD17B12	Very-long-chain 3-oxoacyl-CoA reductase	1.42975	0.745811			1.33884	0.557205
21.8669	NaN	21.7602	21.7318	21.8155	21.9352	22.2884	22.1861	23.1534	21.7467	21.7895	21.8858	21.8669	20.2101	21.7602	21.7318	21.8155	21.9352	21.7318	21.8155	21.9352	22.2884	22.1861	23.1534	21.7318	21.8155	21.9352	21.7467	21.7895	21.8858	3	3	3	19.9	19.9	19.9	26.411		36.522	152890000	12	PSMA5	Proteasome subunit alpha type-5	0.054802	0.013943			1.07587	0.715139
23.5953	23.5596	23.7325	23.0705	23.2734	22.9774	23.3801	23.3321	23.0554	23.0911	23.133	23.0328	23.5953	23.5596	23.7325	23.0705	23.2734	22.9774	23.0705	23.2734	22.9774	23.3801	23.3321	23.0554	23.0705	23.2734	22.9774	23.0911	23.133	23.0328	10	10	10	22.7	22.7	22.7	50.118		31.17	963440000	83	EEF1G	Elongation factor 1-gamma	2.16055	-0.522038			0.483746	0.148747
25.01	25.3353	25.1573	25.2525	25.0881	24.7106	24.808	24.9008	24.778	24.9802	24.9866	25.0194	25.01	25.3353	25.1573	25.2525	25.0881	24.7106	25.2525	25.0881	24.7106	24.808	24.9008	24.778	25.2525	25.0881	24.7106	24.9802	24.9866	25.0194	3	3	3	25.2	25.2	25.2	13.373		36.959	1847800000	43	RPS20	40S ribosomal protein S20	0.333654	-0.150455			0.499261	-0.188172
23.8764	23.8751	24.0348	24.2099	24.2491	24.1493	23.8118	23.7294	24.0393	24.1091	24.2354	24.1908	23.8764	23.8751	24.0348	24.2099	24.2491	24.1493	24.2099	24.2491	24.1493	23.8118	23.7294	24.0393	24.2099	24.2491	24.1493	24.1091	24.2354	24.1908	8	8	8	37.7	37.7	37.7	28.024		104.5	2128000000	83	RPL8	60S ribosomal protein L8	1.97684	0.274			1.61474	-0.342613
23.7125	24.0299	23.6711	24.151	23.8417	23.6794	24.2853	24.1614	24.0704	23.8455	23.6784	24.0664	23.7125	24.0299	23.6711	24.151	23.8417	23.6794	24.151	23.8417	23.6794	24.2853	24.1614	24.0704	24.151	23.8417	23.6794	23.8455	23.6784	24.0664	9	5	4	38.1	25.2	21.4	38.58		47.713	1029400000	42	PCBP2	Poly(rC)-binding protein 2	0.183818	0.0862083			0.86357	0.281668
20.1822	19.9283	19.9621	20.0288	20.4835	20.2096	NaN	20.2402	20.083	20.25	20.231	20.1549	20.1822	19.9283	19.9621	20.0288	20.4835	20.2096	NaN	NaN	NaN	NaN	NaN	NaN	20.0288	20.4835	20.2096	20.25	20.231	20.1549	2	2	2	14.1	14.1	14.1	19.463		3.7813	45468000	7	CNBP	Cellular nucleic acid-binding protein	0.63196	0.216407			0.160472	-0.0789935
25.0733	25.2112	24.8381	24.6033	24.8774	24.4753	24.5189	24.6783	24.701	24.635	24.4858	24.7475	25.0733	25.2112	24.8381	24.6033	24.8774	24.4753	24.6033	24.8774	24.4753	24.5189	24.6783	24.701	24.6033	24.8774	24.4753	24.635	24.4858	24.7475	9	6	6	42.2	32.5	32.5	40.089		214.14	2498600000	83	YBX3	Y-box-binding protein 3	1.13576	-0.388907			0.0501902	-0.0192553
23.6506	23.4621	23.3494	23.9755	24.0492	23.9467	23.9072	23.7676	23.7441	23.8897	23.9015	24.0836	23.6506	23.4621	23.3494	23.9755	24.0492	23.9467	23.9755	24.0492	23.9467	23.9072	23.7676	23.7441	23.9755	24.0492	23.9467	23.8897	23.9015	24.0836	7	7	7	29.3	29.3	29.3	28.68		61.726	1178800000	38	RPS6	40S ribosomal protein S6	2.24702	0.503099			1.44248	-0.184192
21.5744	21.9945	21.5765	21.6898	21.602	20.957	21.6933	21.5019	21.5747	21.1223	21.5765	21.4516	21.5744	21.9945	21.5765	21.6898	21.602	20.957	21.6898	21.602	20.957	21.6933	21.5019	21.5747	21.6898	21.602	20.957	21.1223	21.5765	21.4516	4	4	4	12.4	12.4	12.4	47.346		10.487	186570000	19	TRMT10C	Mitochondrial ribonuclease P protein 1	0.480999	-0.298856			0.296457	0.173725
22.293	22.7858	22.0605	22.8446	22.7737	22.7144	23.2812	22.9523	22.9919	22.7614	22.7269	22.7445	22.293	22.7858	22.0605	22.8446	22.7737	22.7144	22.8446	22.7737	22.7144	23.2812	22.9523	22.9919	22.8446	22.7737	22.7144	22.7614	22.7269	22.7445	13	13	13	32.3	32.3	32.3	56.65		53.389	877450000	82	PHGDH	D-3-phosphoglycerate dehydrogenase	0.851258	0.397802			1.26593	0.297569
22.8371	22.9273	22.8552	23.2823	22.6375	22.8781	23.1671	23.0493	22.8661	22.7415	22.6973	23.231	22.8371	22.9273	22.8552	23.2823	22.6375	22.8781	23.2823	22.6375	22.8781	23.1671	23.0493	22.8661	23.2823	22.6375	22.8781	22.7415	22.6973	23.231	5	2	2	32.9	13.8	13.8	17.149		9.2808	297240000	18	NME1	Nucleoside diphosphate kinase A	0.113372	0.0594304			0.173118	0.094883
23.0567	23.3094	23.2172	22.413	22.4075	22.6689	22.4079	22.6487	22.3859	22.3818	22.6196	22.3535	23.0567	23.3094	23.2172	22.413	22.4075	22.6689	22.413	22.4075	22.6689	22.4079	22.6487	22.3859	22.413	22.4075	22.6689	22.3818	22.6196	22.3535	6	6	6	31.1	31.1	31.1	26.711		16.769	465330000	26	SMNDC1	Survival of motor neuron-related-splicing factor 30	2.45002	-0.697941			0.0443956	-0.0156663
22.9517	22.8237	22.2798	22.5637	22.8289	22.8297	23.0608	22.9998	22.9481	22.5047	22.7368	22.8374	22.9517	22.8237	22.2798	22.5637	22.8289	22.8297	22.5637	22.8289	22.8297	23.0608	22.9998	22.9481	22.5637	22.8289	22.8297	22.5047	22.7368	22.8374	5	5	2	35.5	35.5	16.4	17.298		11.055	556720000	32	NME2;NME2P1	Nucleoside diphosphate kinase B;Putative nucleoside diphosphate kinase	0.0882319	0.0556685			1.30215	0.262166
20.5222	20.5716	20.2736	20.5416	20.831	20.9673	21.0334	20.6497	20.5409	20.9672	20.7758	20.4525	20.5222	20.5716	20.2736	20.5416	20.831	20.9673	20.5416	20.831	20.9673	21.0334	20.6497	20.5409	20.5416	20.831	20.9673	20.9672	20.7758	20.4525	6	6	6	7	7	7	112.91		11.88	131490000	22	LIG3	DNA ligase 3	0.975237	0.324178			0.0692043	-0.0386314
NaN	NaN	22.7834	23.5466	22.9662	23.0268	23.1913	22.9978	23.0051	23.3707	23.2387	22.7846	19.2515	19.3785	22.7834	23.5466	22.9662	23.0268	23.5466	22.9662	23.0268	23.1913	22.9978	23.0051	23.5466	22.9662	23.0268	23.3707	23.2387	22.7846	4	4	4	42.1	42.1	42.1	17.04		43.536	429240000	22	RPS15	40S ribosomal protein S15		0.396444			0.231782	-0.115084
22.2107	22.1555	22.4929	21.5843	21.8066	22.0022	21.9825	21.6785	21.6036	21.8469	21.7487	21.65	22.2107	22.1555	22.4929	21.5843	21.8066	22.0022	21.5843	21.8066	22.0022	21.9825	21.6785	21.6036	21.5843	21.8066	22.0022	21.8469	21.7487	21.65	10	10	10	21.6	21.6	21.6	59.67		26.126	277750000	38	CCT5	T-complex protein 1 subunit epsilon	1.42455	-0.488699			0.0911195	-0.0427965
21.4146	20.7503	NaN	21.8732	21.6551	21.3987	22.0483	21.5524	21.993	21.7295	21.5446	21.5043	21.4146	20.7503	18.9261	21.8732	21.6551	21.3987	21.8732	21.6551	21.3987	22.0483	21.5524	21.993	21.8732	21.6551	21.3987	21.7295	21.5446	21.5043	7	7	7	19.7	19.7	19.7	51.156		14.25	231800000	28	RUVBL2	RuvB-like 2	0.787544	0.559862			0.460545	0.22222
21.4851	NaN	21.2169	21.4704	21.4304	21.6909	21.8933	21.777	21.9383	21.6321	21.3251	NaN	21.4851	18.5738	21.2169	21.4704	21.4304	21.6909	21.4704	21.4304	21.6909	21.8933	21.777	21.9383	NaN	NaN	NaN	NaN	NaN	NaN	4	4	4	29.4	29.4	29.4	18.658		54.793	194230000	15	SKP1	S-phase kinase-associated protein 1	0.518955	0.179557			1.64268	0.338985
NaN	NaN	25.0477	NaN	24.2031	24.1438	NaN	23.9825	24.3072	NaN	24.114	NaN	NaN	NaN	NaN	NaN	NaN	NaN	NaN	NaN	NaN	NaN	NaN	NaN	NaN	NaN	NaN	NaN	NaN	NaN	1	1	1	9.4	9.4	9.4	12.249		10.236	386510000	9	ATPIF1	ATPase inhibitor, mitochondrial		-0.87424			0.0564353	-0.0286512
24.0304	24.522	24.3959	23.9901	24.032	23.9324	23.7837	23.8435	23.9767	23.8042	23.956	24.0117	24.0304	24.522	24.3959	23.9901	24.032	23.9324	23.9901	24.032	23.9324	23.7837	23.8435	23.9767	23.9901	24.032	23.9324	23.8042	23.956	24.0117	37	37	37	26.1	26.1	26.1	182.77		170.96	3461800000	203	THOC2	THO complex subunit 2	1.03556	-0.33126			0.848474	-0.116839
22.419	NaN	NaN	22.5296	22.1246	NaN	22.6058	22.2866	22.0885	22.3378	22.2365	22.2029	NaN	NaN	NaN	NaN	NaN	NaN	22.5296	22.1246	19.7848	22.6058	22.2866	22.0885	22.5296	22.1246	20.4381	22.3378	22.2365	22.2029	4	3	3	22.7	17.8	17.8	24.763		72.631	224660000	10	EEF1B2	Elongation factor 1-beta		-0.0918894			0.000157878	-0.000121752
23.6624	23.9527	23.6892	24.2007	24.179	23.9423	23.8521	23.8923	23.984	24.0296	24.0454	24.0417	23.6624	23.9527	23.6892	24.2007	24.179	23.9423	24.2007	24.179	23.9423	23.8521	23.8923	23.984	24.2007	24.179	23.9423	24.0296	24.0454	24.0417	15	15	15	67.1	67.1	67.1	26.688		86.6	2630300000	111	RPS3	40S ribosomal protein S3	1.28103	0.339213			1.01534	-0.197896
22.0475	22.1229	21.8752	21.3098	21.6604	21.3396	NaN	21.3571	21.0564	NaN	21.343	21.392	22.0475	22.1229	21.8752	21.3098	21.6604	21.3396	NaN	NaN	NaN	NaN	NaN	NaN	NaN	NaN	NaN	NaN	NaN	NaN	3	3	3	5.7	5.7	5.7	65.38		5.9846	115920000	14	USP39	U4/U6.U5 tri-snRNP-associated protein 2	1.90366	-0.578609			0.525246	-0.229857
21.9104	NaN	NaN	NaN	NaN	21.0192	21.379	20.8314	21.1834	NaN	20.879	21.0152	NaN	NaN	NaN	NaN	NaN	NaN	20.0753	19.8888	21.0192	21.379	20.8314	21.1834	NaN	NaN	NaN	NaN	NaN	NaN	3	3	3	10.4	10.4	10.4	37.154		10.503	75310000	17	BUB3	Mitotic checkpoint protein BUB3		-0.89122				0.112097
21.9541	22.3252	22.0997	22.5289	22.3984	NaN	NaN	NaN	NaN	NaN	22.2211	22.5575	NaN	NaN	NaN	NaN	NaN	NaN	NaN	NaN	NaN	NaN	NaN	NaN	NaN	NaN	NaN	NaN	NaN	NaN	4	4	4	51.1	51.1	51.1	10.275		29.967	118530000	19	RPL37A	60S ribosomal protein L37a	0.973052	0.337351
22.4682	22.8445	23.0375	22.9981	22.9268	23.343	22.8948	22.3373	22.8042	22.5543	23.2491	23.23	22.4682	22.8445	23.0375	22.9981	22.9268	23.343	22.9981	22.9268	23.343	22.8948	22.3373	22.8042	22.9981	22.9268	23.343	22.5543	23.2491	23.23	3	3	3	23.1	23.1	23.1	15.807		7.6947	403240000	24	RPS23	40S ribosomal protein S23	0.656642	0.305875			0.888588	-0.410515
23.7956	23.5649	23.7707	23.9305	24.0673	24.1592	23.7016	23.4788	24.2119	23.8297	24.1273	23.9651	23.7956	23.5649	23.7707	23.9305	24.0673	24.1592	23.9305	24.0673	24.1592	23.7016	23.4788	24.2119	23.9305	24.0673	24.1592	23.8297	24.1273	23.9651	7	7	7	33.3	33.3	33.3	24.146		28.467	1164100000	49	RPL15	60S ribosomal protein L15	1.58836	0.341925			0.489175	-0.254911
23.6603	23.5837	23.4779	23.8985	24.127	24.4329	24.1483	23.879	24.3045	24.0854	24.3331	23.8022	23.6603	23.5837	23.4779	23.8985	24.127	24.4329	23.8985	24.127	24.4329	24.1483	23.879	24.3045	23.8985	24.127	24.4329	24.0854	24.3331	23.8022	5	5	5	37.9	37.9	37.9	31.362		323.31	1184000000	49	C1QBP	Complement component 1 Q subcomponent-binding protein, mitochondrial	1.61887	0.578822			0.0745571	-0.0421441
NaN	23.0894	22.5446	22.1694	22.3442	22.2406	21.8779	21.9331	22.4225	21.9174	22.0886	22.5088	19.4406	23.0894	22.5446	22.1694	22.3442	22.2406	22.1694	22.3442	22.2406	21.8779	21.9331	22.4225	22.1694	22.3442	22.2406	21.9174	22.0886	22.5088	4	4	4	6.6	6.6	6.6	102.33		39.672	258840000	32	SRRM1	Serine/arginine repetitive matrix protein 1	1.114	-0.565585			0.408627	-0.173602
20.9887	20.6542	NaN	20.8175	20.85	20.8498	NaN	20.5232	20.7178	20.6268	20.8877	NaN	20.9887	20.6542	19.4533	20.8175	20.85	20.8498	NaN	NaN	NaN	NaN	NaN	NaN	NaN	NaN	NaN	NaN	NaN	NaN	4	4	4	5.9	5.9	5.9	97.169		13.015	68983000	11	KPNB1	Importin subunit beta-1	0.0470945	0.0176128			1.2249	-0.218531
NaN	NaN	22.0927	22.558	21.9688	21.7008	21.9475	22.4961	21.9977	21.7921	21.7797	22.4027	19.5396	19.4697	22.0927	22.558	21.9688	21.7008	22.558	21.9688	21.7008	21.9475	22.4961	21.9977	22.558	21.9688	21.7008	21.7921	21.7797	22.4027	5	5	5	27.3	27.3	27.3	41.522		21.627	195250000	17	SCD	Acyl-CoA desaturase		-0.0168813			0.0817978	0.0712477
23.3181	23.1645	22.8734	23.1265	22.9097	22.6317	22.3017	22.8934	22.8085	22.7103	23.0504	22.6528	23.3181	23.1645	22.8734	23.1265	22.9097	22.6317	23.1265	22.9097	22.6317	22.3017	22.8934	22.8085	23.1265	22.9097	22.6317	22.7103	23.0504	22.6528	6	6	6	16.6	16.6	16.6	57.488		53.946	415480000	31	CCT2	T-complex protein 1 subunit beta	0.520075	-0.229353			0.401071	-0.221423
20.9886	NaN	21.387	21.2828	21.6171	21.7423	22.0139	21.6171	21.8766	21.3845	21.2923	21.7103	20.9886	19.3238	21.387	21.2828	21.6171	21.7423	21.2828	21.6171	21.7423	22.0139	21.6171	21.8766	21.2828	21.6171	21.7423	21.3845	21.2923	21.7103	6	6	6	13.6	13.6	13.6	70.182		18.409	240420000	18	NXF1	Nuclear RNA export factor 1	0.662565	0.359604			0.735181	0.288471
22.2945	NaN	NaN	22.9988	22.5203	22.4236	22.5762	22.3095	22.44	22.2715	22.6983	22.6981	22.2945	19.5969	20.143	22.9988	22.5203	22.4236	22.9988	22.5203	22.4236	22.5762	22.3095	22.44	22.9988	22.5203	22.4236	22.2715	22.6983	22.6981	6	6	6	19.5	19.5	19.5	50.227		46.9	248010000	20	RUVBL1	RuvB-like 1		0.35302			0.457827	-0.205619
23.0878	23.0268	23.0931	23.9005	23.9263	23.7399	23.6777	23.6621	23.6424	23.9577	23.6857	23.6477	23.0878	23.0268	23.0931	23.9005	23.9263	23.7399	23.9005	23.9263	23.7399	23.6777	23.6621	23.6424	23.9005	23.9263	23.7399	23.9577	23.6857	23.6477	8	8	8	27.9	27.9	27.9	34.362		25.149	996170000	80	RPL5	60S ribosomal protein L5	3.65025	0.786342			1.51983	-0.194833
23.6876	23.6986	23.5967	23.6407	23.6745	23.5662	23.8914	23.6616	23.7239	23.4406	23.648	23.5105	23.6876	23.6986	23.5967	23.6407	23.6745	23.5662	23.6407	23.6745	23.5662	23.8914	23.6616	23.7239	23.6407	23.6745	23.5662	23.4406	23.648	23.5105	13	11	11	64.6	59.1	59.1	21.892		103.3	1509300000	85	PRDX2	Peroxiredoxin-2	0.302644	-0.0338319			0.804753	0.131812
22.2958	22.2292	22.078	21.702	21.6581	21.5125	21.5265	21.531	21.5829	21.4992	21.4915	21.5981	22.2958	22.2292	22.078	21.702	21.6581	21.5125	21.702	21.6581	21.5125	21.5265	21.531	21.5829	21.702	21.6581	21.5125	21.4992	21.4915	21.5981	13	13	13	14.8	14.8	14.8	106.92		38.405	328410000	47	PRPF6	Pre-mRNA-processing factor 6	2.58564	-0.57676			0.573722	-0.0774263
22.4142	22.1424	22.0479	21.9825	21.6912	21.6142	21.8479	21.6521	21.6647	21.6677	21.7727	21.558	22.4142	22.1424	22.0479	21.9825	21.6912	21.6142	21.9825	21.6912	21.6142	21.8479	21.6521	21.6647	21.9825	21.6912	21.6142	21.6677	21.7727	21.558	7	7	7	12.3	12.3	12.3	77.528		14.995	240670000	23	PRPF3	U4/U6 small nuclear ribonucleoprotein Prp3	1.30994	-0.438843			0.116029	-0.0410995
23.3581	NaN	22.9018	23.5798	23.599	23.0787	23.1593	23.273	23.5414	23.5031	22.9487	23.5115	23.3581	19.5103	22.9018	23.5798	23.599	23.0787	23.5798	23.599	23.0787	23.1593	23.273	23.5414	23.5798	23.599	23.0787	23.5031	22.9487	23.5115	4	4	4	45	45	45	14.865		18.674	424440000	20	RPL23	60S ribosomal protein L23	0.426385	0.289197			0.175339	-0.094595
NaN	22.9584	24.2582	NaN	NaN	23.9193	23.8525	23.6652	NaN	NaN	23.818	NaN	NaN	NaN	NaN	NaN	NaN	NaN	NaN	NaN	NaN	NaN	NaN	NaN	NaN	NaN	NaN	NaN	NaN	NaN	2	2	2	13.9	13.9	13.9	13.015		3.4632	378190000	13	RPS26;RPS26P11	40S ribosomal protein S26;Putative 40S ribosomal protein S26-like 1		0.310961				-0.160363
23.7975	23.7928	23.5871	24.3157	24.3514	24.0876	24.0165	24.0346	24.0136	24.1462	24.1994	24.0461	23.7975	23.7928	23.5871	24.3157	24.3514	24.0876	24.3157	24.3514	24.0876	24.0165	24.0346	24.0136	24.3157	24.3514	24.0876	24.1462	24.1994	24.0461	13	13	13	50.8	50.8	50.8	29.945		125.4	2485200000	99	RPS3A	40S ribosomal protein S3a	2.08644	0.525769			1.30045	-0.230017
23.502	23.5032	23.5563	24.1199	24.3259	24.2093	24.069	23.8573	23.9055	24.1108	24.0688	24.1097	23.502	23.5032	23.5563	24.1199	24.3259	24.2093	24.1199	24.3259	24.2093	24.069	23.8573	23.9055	24.1199	24.3259	24.2093	24.1108	24.0688	24.1097	8	8	8	47.6	47.6	47.6	16.06		21.474	1625200000	59	RPS19	40S ribosomal protein S19	3.4423	0.697853			1.45578	-0.274454
26.5819	26.5018	26.5364	26.5227	26.6074	26.5942	26.4973	26.4426	26.4732	26.3972	26.2924	26.6674	26.5819	26.5018	26.5364	26.5227	26.6074	26.5942	26.5227	26.6074	26.5942	26.4973	26.4426	26.4732	26.5227	26.6074	26.5942	26.3972	26.2924	26.6674	12	12	9	55.9	55.9	44.8	35.924		323.31	9656600000	197	YBX1	Nuclease-sensitive element-binding protein 1	0.422042	0.034701			1.55514	-0.10372
22.8272	22.7549	22.2294	23.2671	23.434	23.4158	23.6208	23.4284	23.4184	23.3337	23.22	23.1955	22.8272	22.7549	22.2294	23.2671	23.434	23.4158	23.2671	23.434	23.4158	23.6208	23.4284	23.4184	23.2671	23.434	23.4158	23.3337	23.22	23.1955	11	11	11	37.4	37.4	37.4	32.004		49.981	988990000	55	PGAM5	Serine/threonine-protein phosphatase PGAM5, mitochondrial	1.76609	0.768504			0.622383	0.116861
24.465	24.0525	24.1136	24.6745	25.1324	24.8056	24.8081	24.7738	24.9923	24.8313	24.5428	24.8655	24.465	24.0525	24.1136	24.6745	25.1324	24.8056	24.6745	25.1324	24.8056	24.8081	24.7738	24.9923	24.6745	25.1324	24.8056	24.8313	24.5428	24.8655	2	2	2	16.9	16.9	16.9	21.701		5.5552	1067900000	15	LSM12	Protein LSM12 homolog	1.61467	0.660469			0.0282341	-0.012785
25.9232	25.8009	26.0226	24.965	24.7304	24.5958	24.5913	24.3194	24.7297	24.7729	24.6938	24.4428	25.9232	25.8009	26.0226	24.965	24.7304	24.5958	24.965	24.7304	24.5958	24.5913	24.3194	24.7297	24.965	24.7304	24.5958	24.7729	24.6938	24.4428	4	4	4	47.6	47.6	47.6	13.916		122.3	2175500000	72	SNRPD3	Small nuclear ribonucleoprotein Sm D3	3.10675	-1.15185			0.600564	-0.216954
22.8481	22.9837	22.8777	21.8809	22.0546	21.7456	21.1433	21.6693	21.4647	21.2328	21.7785	22.2855	22.8481	22.9837	22.8777	21.8809	22.0546	21.7456	21.8809	22.0546	21.7456	21.1433	21.6693	21.4647	21.8809	22.0546	21.7456	21.2328	21.7785	22.2855	7	7	7	21.4	21.4	21.4	48.534		17.45	240330000	32	OAT	Ornithine aminotransferase, mitochondrial;Ornithine aminotransferase, hepatic form;Ornithine aminotransferase, renal form	3.29259	-1.00945			1.23957	-0.467981
24.2205	24.6523	24.3758	24.61	24.6345	24.6104	25.0185	24.7934	24.797	24.6008	24.4107	24.4361	24.2205	24.6523	24.3758	24.61	24.6345	24.6104	24.61	24.6345	24.6104	25.0185	24.7934	24.797	24.61	24.6345	24.6104	24.6008	24.4107	24.4361	14	14	14	41.2	41.2	41.2	57.861		234.46	1727200000	96	KPNA2	Importin subunit alpha-1	0.731773	0.20209			1.54669	0.251343
25.3143	25.1291	25.3593	25.1951	25.2886	25.2236	25.1888	25.1519	25.3464	25.1673	25.012	25.1058	25.3143	25.1291	25.3593	25.1951	25.2886	25.2236	25.1951	25.2886	25.2236	25.1888	25.1519	25.3464	25.1951	25.2886	25.2236	25.1673	25.012	25.1058	34	34	33	60.3	60.3	58.6	73.243		323.31	11282000000	409	DDX3X;DDX3Y	ATP-dependent RNA helicase DDX3X;ATP-dependent RNA helicase DDX3Y	0.157462	-0.0317993			0.0346009	-0.00672595
23.4044	23.4521	23.6549	24.0598	24.2045	24.2624	24.0532	24.0401	24.0172	23.9117	24.0557	24.1254	23.4044	23.4521	23.6549	24.0598	24.2045	24.2624	24.0598	24.2045	24.2624	24.0532	24.0401	24.0172	24.0598	24.2045	24.2624	23.9117	24.0557	24.1254	9	9	9	48.7	48.7	48.7	17.718		86.773	1722700000	78	RPS18	40S ribosomal protein S18	2.63152	0.671736			1.06582	-0.138726
23.3888	23.5304	23.7534	23.6209	23.7096	23.7075	23.3679	23.4345	23.4519	23.1806	23.5804	23.8399	23.3888	23.5304	23.7534	23.6209	23.7096	23.7075	23.6209	23.7096	23.7075	23.3679	23.4345	23.4519	23.6209	23.7096	23.7075	23.1806	23.5804	23.8399	5	5	5	22.7	22.7	22.7	23.577		23.17	593350000	35	RPL13A	60S ribosomal protein L13a	0.480649	0.121778			2.59362	-0.261211
22.1874	22.664	21.9997	22.6184	22.7582	22.4947	22.1134	22.3289	22.3338	22.435	22.5501	22.4479	22.1874	22.664	21.9997	22.6184	22.7582	22.4947	22.6184	22.7582	22.4947	22.1134	22.3289	22.3338	22.6184	22.7582	22.4947	22.435	22.5501	22.4479	3	3	3	20.9	20.9	20.9	12.538		4.2241	327550000	17	RPL35A	60S ribosomal protein L35a	0.735899	0.340111			1.59167	-0.365093
24.1342	24.4521	23.8908	23.0131	23.2564	NaN	22.9351	NaN	23.2035	23.4085	23.245	22.3053	NaN	NaN	NaN	NaN	NaN	NaN	NaN	NaN	NaN	NaN	NaN	NaN	23.0131	23.2564	19.8966	23.4085	23.245	22.3053	3	3	3	2.5	2.5	2.5	192.78		53.776	405990000	28	C4A;C4B	Complement C4-A;Complement C4 beta chain;Complement C4-A alpha chain;C4a anaphylatoxin;C4b-A;C4d-A;Complement C4 gamma chain;Complement C4-B;Complement C4 beta chain;Complement C4-B alpha chain;C4a anaphylatoxin;C4b-B;C4d-B;Complement C4 gamma chain	1.68364	-1.02431			0.123546	-0.0654621
23.7301	23.8124	23.626	23.9634	24.1132	23.9618	23.7984	23.703	23.9117	23.9495	23.8561	23.7872	23.7301	23.8124	23.626	23.9634	24.1132	23.9618	23.9634	24.1132	23.9618	23.7984	23.703	23.9117	23.9634	24.1132	23.9618	23.9495	23.8561	23.7872	8	8	8	37.1	37.1	37.1	22.591		56.274	1606500000	62	RPS9	40S ribosomal protein S9	1.76913	0.289986			1.24716	-0.208452
22.7283	22.7735	22.7839	23.2634	23.1839	23.3076	23.2915	22.5614	23.2285	22.9958	22.8854	23.4261	22.7283	22.7735	22.7839	23.2634	23.1839	23.3076	23.2634	23.1839	23.3076	23.2915	22.5614	23.2285	23.2634	23.1839	23.3076	22.9958	22.8854	23.4261	3	3	3	28.6	28.6	28.6	15.423		18.872	516780000	23	RPS24	40S ribosomal protein S24	3.59249	0.489749			0.40231	-0.224502
24.8163	24.5191	24.3215	24.2282	24.4268	24.0642	24.1053	24.0404	24.1574	24.2706	23.978	24.0212	24.8163	24.5191	24.3215	24.2282	24.4268	24.0642	24.2282	24.4268	24.0642	24.1053	24.0404	24.1574	24.2282	24.4268	24.0642	24.2706	23.978	24.0212	19	19	19	30.9	30.9	30.9	85.104		155.11	2289900000	128	HNRNPUL2	Heterogeneous nuclear ribonucleoprotein U-like protein 2	0.812721	-0.312518			0.558595	-0.138742
23.5937	23.2187	23.3232	23.5198	23.3632	23.538	22.9899	23.0696	23.0914	23.1001	23.5098	23.3608	23.5937	23.2187	23.3232	23.5198	23.3632	23.538	23.5198	23.3632	23.538	22.9899	23.0696	23.0914	23.5198	23.3632	23.538	23.1001	23.5098	23.3608	7	7	7	42.5	42.5	42.5	16.445		13.979	781160000	32	RPS16	40S ribosomal protein S16	0.311438	0.095129			2.58062	-0.423345
23.6166	23.6571	23.7849	23.9935	24.2167	24.0839	23.7729	23.8174	23.8522	23.4633	24.1922	24.1783	23.6166	23.6571	23.7849	23.9935	24.2167	24.0839	23.9935	24.2167	24.0839	23.7729	23.8174	23.8522	23.9935	24.2167	24.0839	23.4633	24.1922	24.1783	8	8	8	49.4	49.4	49.4	20.252		164.74	1108500000	36	RPL11	60S ribosomal protein L11	2.12684	0.41187			1.83794	-0.283854
22.2484	21.5051	22.2972	21.165	21.475	21.4195	21.329	21.1475	21.776	21.1258	21.2125	21.2174	22.2484	21.5051	22.2972	21.165	21.475	21.4195	21.165	21.475	21.4195	21.329	21.1475	21.776	21.165	21.475	21.4195	21.1258	21.2125	21.2174	4	4	4	4.3	4.3	4.3	189.25		21.683	151670000	11	IQGAP1	Ras GTPase-activating-like protein IQGAP1	1.14141	-0.66373			0.111074	0.0643374
25.3494	25.4214	25.3001	25.7731	25.7419	25.549	25.4605	25.4199	25.5506	25.6708	25.5428	25.3347	25.3494	25.4214	25.3001	25.7731	25.7419	25.549	25.7731	25.7419	25.549	25.4605	25.4199	25.5506	25.7731	25.7419	25.549	25.6708	25.5428	25.3347	12	12	12	45.4	45.4	45.4	31.324		78.581	2642800000	89	RPS2	40S ribosomal protein S2	1.87048	0.33106			1.23842	-0.211039
22.3912	22.524	22.5023	22.2958	NaN	22.4211	22.6408	22.1979	NaN	22.2124	22.2063	22.1404	NaN	NaN	NaN	NaN	NaN	NaN	NaN	NaN	NaN	NaN	NaN	NaN	22.2958	19.7662	22.4211	22.2124	22.2063	22.1404	3	3	3	6.5	6.5	6.5	57.891		5.459	170360000	11	KLHDC4	Kelch domain-containing protein 4	0.688012	-0.114058			0.0882981	0.0609159
25.1198	24.5241	24.8632	24.8676	24.7685	24.8715	25.2366	24.9899	24.8837	24.6395	24.6953	24.6322	25.1198	24.5241	24.8632	24.8676	24.7685	24.8715	24.8676	24.7685	24.8715	25.2366	24.9899	24.8837	24.8676	24.7685	24.8715	24.6395	24.6953	24.6322	25	25	14	46.7	46.7	31.6	83.263		323.31	5003000000	200	HSP90AB1	Heat shock protein HSP 90-beta	0.000291132	0.000157038			0.849665	0.200909
21.8877	22.3306	21.7536	21.5092	21.0177	21.3654	21.4073	21.3526	20.9595	21.5721	21.0088	20.7626	21.8877	22.3306	21.7536	21.5092	21.0177	21.3654	21.5092	21.0177	21.3654	21.4073	21.3526	20.9595	21.5092	21.0177	21.3654	21.5721	21.0088	20.7626	5	5	2	8.9	8.9	4.5	68.882		18.536	120100000	15	GSPT2	Eukaryotic peptide chain release factor GTP-binding subunit ERF3B	1.41964	-0.693193			0.102129	-0.0576445
21.7339	21.6313	21.0517	21.9692	21.9133	22.1416	22.3547	21.9732	21.9872	21.9177	21.6577	21.8981	21.7339	21.6313	21.0517	21.9692	21.9133	22.1416	21.9692	21.9133	22.1416	22.3547	21.9732	21.9872	21.9692	21.9133	22.1416	21.9177	21.6577	21.8981	4	4	4	20.4	20.4	20.4	31.566		17.345	215700000	26	VDAC2	Voltage-dependent anion-selective channel protein 2	1.12868	0.535728			0.27294	0.0970357
22.9311	23.0181	23.1963	22.9576	22.5723	22.6504	22.6428	22.1178	22.6977	22.3892	22.6082	22.6162	22.9311	23.0181	23.1963	22.9576	22.5723	22.6504	22.9576	22.5723	22.6504	22.6428	22.1178	22.6977	22.9576	22.5723	22.6504	22.3892	22.6082	22.6162	5	5	5	33.9	33.9	33.9	24.636		52.139	463300000	29	PCMT1	Protein-L-isoaspartate(D-aspartate) O-methyltransferase	1.0713	-0.321722			0.476742	-0.240662
22.0335	22.1444	22.5474	22.49	22.57	22.3955	22.7915	22.6441	22.5239	22.3495	22.4858	22.0512	22.0335	22.1444	22.5474	22.49	22.57	22.3955	22.49	22.57	22.3955	22.7915	22.6441	22.5239	22.49	22.57	22.3955	22.3495	22.4858	22.0512	10	10	10	33.7	33.7	33.7	43.963		39.512	599490000	49	PAK1IP1	p21-activated protein kinase-interacting protein 1	0.673482	0.243422			0.844418	0.16798
23.7217	23.8504	23.7304	24.211	24.0418	23.8368	24.5005	24.1136	24.2246	23.725	23.9196	23.8697	23.7217	23.8504	23.7304	24.211	24.0418	23.8368	24.211	24.0418	23.8368	24.5005	24.1136	24.2246	24.211	24.0418	23.8368	23.725	23.9196	23.8697	15	15	15	47.7	47.7	47.7	56.256		135.23	1601300000	92	GSR	Glutathione reductase, mitochondrial	1.06398	0.26232			0.723846	0.249743
23.0951	23.1607	23.4535	23.147	23.2578	23.2901	23.214	23.0365	22.9622	23.1877	22.9734	22.9517	23.0951	23.1607	23.4535	23.147	23.2578	23.2901	23.147	23.2578	23.2901	23.214	23.0365	22.9622	23.147	23.2578	23.2901	23.1877	22.9734	22.9517	10	10	10	39.6	39.6	39.6	38.771		82.332	831470000	54	THOC3	THO complex subunit 3	0.0134058	-0.00480016			0.865914	-0.160761
23.7327	24.2333	24.1981	23.9333	23.8868	23.7921	23.089	23.4913	23.6058	23.2778	23.7412	23.994	23.7327	24.2333	24.1981	23.9333	23.8868	23.7921	23.9333	23.8868	23.7921	23.089	23.4913	23.6058	23.9333	23.8868	23.7921	23.2778	23.7412	23.994	7	7	7	39.2	39.2	39.2	20.762		29.532	678910000	47	RPL18A	60S ribosomal protein L18a	0.479689	-0.183961			1.36942	-0.475354
23.6102	23.5042	23.7037	24.2291	24.0586	23.8859	23.8541	23.2422	23.9449	24.0766	23.8537	23.6409	23.6102	23.5042	23.7037	24.2291	24.0586	23.8859	24.2291	24.0586	23.8859	23.8541	23.2422	23.9449	24.2291	24.0586	23.8859	24.0766	23.8537	23.6409	5	5	5	63.6	63.6	63.6	16.273		116.14	1141500000	58	RPS14	40S ribosomal protein S14	1.77143	0.451817			0.712934	-0.377455
24.3869	24.7206	24.3894	25.2659	25.1607	24.867	24.9079	24.7711	24.9597	24.8325	24.9848	24.8628	24.3869	24.7206	24.3894	25.2659	25.1607	24.867	25.2659	25.1607	24.867	24.9079	24.7711	24.9597	25.2659	25.1607	24.867	24.8325	24.9848	24.8628	5	5	5	46.2	46.2	46.2	14.515		140.73	1938600000	63	RPS12	40S ribosomal protein S12	1.67251	0.598906			0.760879	-0.218313
20.1057	NaN	NaN	20.468	20.3593	20.8137	20.3482	20.9471	21.0124	20.4492	20.212	20.3648	20.1057	19.831	19.4245	20.468	20.3593	20.8137	20.468	20.3593	20.8137	20.3482	20.9471	21.0124	20.468	20.3593	20.8137	20.4492	20.212	20.3648	2	2	2	6.8	6.8	6.8	29.81		5.1626	54342000	12	SCO2	Protein SCO2 homolog, mitochondrial		0.441283			0.369119	0.22223
22.4811	22.3365	NaN	23.2134	22.9192	23.0538	23.2988	23.2223	23.1923	22.9499	22.9673	22.6498	22.4811	22.3365	19.0454	23.2134	22.9192	23.0538	23.2134	22.9192	23.0538	23.2988	23.2223	23.1923	23.2134	22.9192	23.0538	22.9499	22.9673	22.6498	2	2	2	7.7	7.7	7.7	52.488		94.782	257690000	14	DNAJA3	DnaJ homolog subfamily A member 3, mitochondrial	1.89197	0.653293			0.90308	0.175656
NaN	20.3199	20.4431	20.2888	20.5267	20.6098	20.5235	20.4292	20.6505	20.076	NaN	20.4517	18.6602	20.3199	20.4431	20.2888	20.5267	20.6098	20.2888	20.5267	20.6098	20.5235	20.4292	20.6505	NaN	NaN	NaN	NaN	NaN	NaN	6	6	6	6.5	6.5	6.5	113.37		8.7286	79973000	11	ATXN2L	Ataxin-2-like protein	0.275245	0.093586			0.197266	0.0593084
23.4605	23.3991	23.2985	24.0436	23.9714	23.3986	23.3119	23.5957	23.5135	23.3605	23.89	23.526	23.4605	23.3991	23.2985	24.0436	23.9714	23.3986	24.0436	23.9714	23.3986	23.3119	23.5957	23.5135	24.0436	23.9714	23.3986	23.3605	23.89	23.526	4	4	4	35.2	35.2	35.2	17.818		50.546	763440000	30	RPL12	60S ribosomal protein L12	0.934206	0.418484			0.681154	-0.330827
23.4232	23.7755	24.0939	23.73	23.9653	24.0627	23.661	23.7405	NaN	NaN	NaN	23.7044	23.4232	23.7755	24.0939	23.73	23.9653	24.0627	NaN	NaN	NaN	NaN	NaN	NaN	NaN	NaN	NaN	NaN	NaN	NaN	2	2	2	14.5	14.5	14.5	17.752		8.1335	373090000	19	RPL29	60S ribosomal protein L29	0.288228	0.155133			0.713455	-0.218577
21.9079	23.3669	21.9813	22.6789	22.3349	22.3239	22.7974	22.8567	22.7563	22.3449	22.2559	22.0659	21.9079	23.3669	21.9813	22.6789	22.3349	22.3239	22.6789	22.3349	22.3239	22.7974	22.8567	22.7563	22.6789	22.3349	22.3239	22.3449	22.2559	22.0659	10	10	10	38	38	38	38.438		27.139	391680000	32	STRAP	Serine-threonine kinase receptor-associated protein	0.0185145	0.0272109			1.38845	0.357539
23.7096	23.8073	23.9029	24.2883	24.1331	23.9305	23.5681	23.6722	23.901	23.6985	24.0116	23.9651	23.7096	23.8073	23.9029	24.2883	24.1331	23.9305	24.2883	24.1331	23.9305	23.5681	23.6722	23.901	24.2883	24.1331	23.9305	23.6985	24.0116	23.9651	12	12	12	58.5	58.5	58.5	24.831		143.61	1931500000	109	RPL10A	60S ribosomal protein L10a	1.24002	0.310752			1.32258	-0.403536
24.2104	24.2861	24.2275	24.0617	24.3591	24.0806	23.902	23.5876	24.1402	24.2104	23.7078	23.8919	24.2104	24.2861	24.2275	24.0617	24.3591	24.0806	24.0617	24.3591	24.0806	23.902	23.5876	24.1402	24.0617	24.3591	24.0806	24.2104	23.7078	23.8919	7	6	6	36.9	33.8	33.8	25.486		120.14	1128200000	44	SNRPB2	U2 small nuclear ribonucleoprotein B	0.305767	-0.0742022			0.710706	-0.290519
NaN	19.4799	19.5819	19.5982	19.6936	19.7275	19.6723	19.7602	19.8423	19.4784	19.4065	19.4356	20.5512	19.4799	19.5819	19.5982	19.6936	19.7275	19.5982	19.6936	19.7275	19.6723	19.7602	19.8423	19.5982	19.6936	19.7275	19.4784	19.4065	19.4356	2	2	2	6.6	6.6	6.6	50.151	0.0043706	2.1201	34333000	5	CPOX	Oxygen-dependent coproporphyrinogen-III oxidase, mitochondrial	0.964424	0.142131			0.611647	0.0851994
22.5143	NaN	21.8361	22.8831	22.8527	22.8818	23.3116	23.4983	23.1497	22.8205	22.2618	22.825	22.5143	19.6774	21.8361	22.8831	22.8527	22.8818	22.8831	22.8527	22.8818	23.3116	23.4983	23.1497	22.8831	22.8527	22.8818	22.8205	22.2618	22.825	9	9	9	35.9	35.9	35.9	36.087		188.1	661840000	38	DNAJB6	DnaJ homolog subfamily B member 6	1.15231	0.697343			1.93889	0.447294
24.4131	24.1124	24.1934	23.8119	23.8445	23.6577	23.8923	23.5041	23.6152	23.8399	23.487	23.2755	24.4131	24.1124	24.1934	23.8119	23.8445	23.6577	23.8119	23.8445	23.6577	23.8923	23.5041	23.6152	23.8119	23.8445	23.6577	23.8399	23.487	23.2755	7	7	7	25.6	25.6	25.6	29.096		33.315	1298000000	62	TFAM	Transcription factor A, mitochondrial	1.92796	-0.468255			0.320634	-0.100867
23.3527	23.4124	23.8337	24.1192	24.1568	24.2617	24.0829	23.8605	23.9533	23.8604	23.7997	24.1634	23.3527	23.4124	23.8337	24.1192	24.1568	24.2617	24.1192	24.1568	24.2617	24.0829	23.8605	23.9533	24.1192	24.1568	24.2617	23.8604	23.7997	24.1634	5	5	5	53.3	53.3	53.3	15.55		72.647	1308500000	65	RPS17	40S ribosomal protein S17	1.83146	0.646276			1.29491	-0.213626
21.2594	NaN	21.2461	21.8689	21.7747	21.9163	22.3482	22.1724	21.8832	21.7312	21.6907	21.4217	21.2594	19.9645	21.2461	21.8689	21.7747	21.9163	21.8689	21.7747	21.9163	22.3482	22.1724	21.8832	21.8689	21.7747	21.9163	21.7312	21.6907	21.4217	9	9	9	11.5	11.5	11.5	123.38		64.548	346040000	31	XPO1	Exportin-1	2.8094	0.600578			0.927171	0.281317
21.6474	22.2453	21.5004	22.1204	21.9546	21.7677	22.1625	22.0902	21.9037	21.3754	21.9445	21.8039	21.6474	22.2453	21.5004	22.1204	21.9546	21.7677	22.1204	21.9546	21.7677	22.1625	22.0902	21.9037	22.1204	21.9546	21.7677	21.3754	21.9445	21.8039	10	10	10	8.5	8.5	8.5	191.61		52.331	315000000	41	CLTC	Clathrin heavy chain 1	0.236214	0.14987			0.338092	0.104555
23.2443	23.465	23.251	23.7954	23.8122	23.6069	23.2818	23.3765	23.3049	23.5394	23.4715	23.4779	23.2443	23.465	23.251	23.7954	23.8122	23.6069	23.7954	23.8122	23.6069	23.2818	23.3765	23.3049	23.7954	23.8122	23.6069	23.5394	23.4715	23.4779	6	6	6	38.6	38.6	38.6	18.431		15.245	1145300000	33	RPS11	40S ribosomal protein S11	1.88803	0.418057			2.36165	-0.417092
24.5011	24.6822	24.4219	25.0963	24.993	24.6219	24.434	24.6107	24.6382	24.5815	24.7808	24.6104	24.5011	24.6822	24.4219	25.0963	24.993	24.6219	25.0963	24.993	24.6219	24.434	24.6107	24.6382	25.0963	24.993	24.6219	24.5815	24.7808	24.6104	5	5	5	35.1	35.1	35.1	17.222		34.994	1853900000	59	RPS13	40S ribosomal protein S13	1.06067	0.368642			1.02114	-0.342775
21.0962	NaN	NaN	21.2831	21.747	21.3935	21.8839	21.5015	21.3209	21.5024	21.2103	20.9699	21.0962	18.7972	19.6674	21.2831	21.747	21.3935	21.2831	21.747	21.3935	21.8839	21.5015	21.3209	21.2831	21.747	21.3935	21.5024	21.2103	20.9699	3	3	3	5.2	5.2	5.2	68.329		7.0141	96944000	15	SF1	Splicing factor 1		0.378316			0.163297	0.0942402
23.82	23.7629	24.024	24.3098	24.0813	24.3337	23.6078	23.7799	23.8728	23.9274	24.1119	23.9334	23.82	23.7629	24.024	24.3098	24.0813	24.3337	24.3098	24.0813	24.3337	23.6078	23.7799	23.8728	24.3098	24.0813	24.3337	23.9274	24.1119	23.9334	7	7	7	47.3	47.3	47.3	18.898		84.942	1569700000	74	RPS10	40S ribosomal protein S10	1.52376	0.372618			1.92095	-0.488109
22.2804	22.2097	22.2517	21.927	22.1225	21.857	21.7997	21.6297	21.709	21.8556	21.5417	21.7541	22.2804	22.2097	22.2517	21.927	22.1225	21.857	21.927	22.1225	21.857	21.7997	21.6297	21.709	21.927	22.1225	21.857	21.8556	21.5417	21.7541	5	5	5	11.7	11.7	11.7	58.449		17.274	195760000	20	PRPF4	U4/U6 small nuclear ribonucleoprotein Prp4	1.56155	-0.278417			1.28534	-0.256046
22.4375	NaN	22.4484	22.479	22.8818	22.5535	22.7396	22.4179	22.4787	22.2857	22.4898	22.3628	22.4375	19.0745	22.4484	22.479	22.8818	22.5535	22.479	22.8818	22.5535	22.7396	22.4179	22.4787	22.479	22.8818	22.5535	22.2857	22.4898	22.3628	4	4	3	9.8	9.8	6.2	57.255		18.18	279830000	11	TFCP2	Alpha-globin transcription factor CP2	0.509845	0.195152			0.229594	-0.09272
22.3182	22.4443	22.5842	23.2646	22.9319	22.9786	22.7402	22.9828	22.9055	22.6362	22.9304	22.8021	22.3182	22.4443	22.5842	23.2646	22.9319	22.9786	23.2646	22.9319	22.9786	22.7402	22.9828	22.9055	23.2646	22.9319	22.9786	22.6362	22.9304	22.8021	4	4	4	16.9	16.9	16.9	43.159		36.829	372860000	28	HACD3	Very-long-chain (3R)-3-hydroxyacyl-CoA dehydratase 3	2.03576	0.609467			0.652897	-0.18218
23.5195	23.3391	23.0892	24.0848	23.7199	23.7107	23.3471	23.2734	23.5089	23.3801	23.8837	23.4302	23.5195	23.3391	23.0892	24.0848	23.7199	23.7107	24.0848	23.7199	23.7107	23.3471	23.2734	23.5089	24.0848	23.7199	23.7107	23.3801	23.8837	23.4302	6	6	6	42.2	42.2	42.2	21.863		34.436	845860000	47	RPL9	60S ribosomal protein L9	1.39017	0.522561			1.5099	-0.462021
23.4189	23.3084	23.5626	23.98	23.7719	23.8412	23.4504	23.443	23.7534	23.5024	23.6152	23.6459	23.4189	23.3084	23.5626	23.98	23.7719	23.8412	23.98	23.7719	23.8412	23.4504	23.443	23.7534	23.98	23.7719	23.8412	23.5024	23.6152	23.6459	6	6	6	51.5	51.5	51.5	14.839		23.239	1064100000	41	RPS15A	40S ribosomal protein S15a	1.97895	0.434387			1.24305	-0.315428
19.7683	NaN	NaN	20.2216	20.1321	19.8942	20.6542	NaN	19.7777	NaN	19.8948	19.6857	19.7683	19.5363	19.7348	20.2216	20.1321	19.8942	NaN	NaN	NaN	NaN	NaN	NaN	NaN	NaN	NaN	NaN	NaN	NaN	3	3	3	12	12	12	30.772		5.0379	41220000	8	VDAC1	Voltage-dependent anion-selective channel protein 1		0.314306			0.137396	0.13331
NaN	21.5478	NaN	21.9731	21.9485	22.005	22.7965	22.0935	NaN	21.7417	NaN	21.616	18.7809	21.5478	19.6894	21.9731	21.9485	22.005	NaN	NaN	NaN	NaN	NaN	NaN	NaN	NaN	NaN	NaN	NaN	NaN	3	3	3	34.1	34.1	34.1	9.9062		7.1149	184970000	6	UQCRQ	Cytochrome b-c1 complex subunit 8		0.427748			0.764233	0.469454
22.6526	22.9913	23.0477	23.3206	23.8116	23.4166	23.0874	23.2214	23.0038	23.0906	23.1641	23.4022	22.6526	22.9913	23.0477	23.3206	23.8116	23.4166	23.3206	23.8116	23.4166	23.0874	23.2214	23.0038	23.3206	23.8116	23.4166	23.0906	23.1641	23.4022	2	2	2	20	20	20	15.86		8.3292	349660000	20	RPL32	60S ribosomal protein L32	1.47626	0.619024			1.18807	-0.412087
22.9121	22.8339	22.6289	23.0251	23.1237	23.1208	22.6379	22.3529	22.6254	22.4858	23.0679	22.8142	22.9121	22.8339	22.6289	23.0251	23.1237	23.1208	23.0251	23.1237	23.1208	22.6379	22.3529	22.6254	23.0251	23.1237	23.1208	22.4858	23.0679	22.8142	11	11	11	52.1	52.1	52.1	34.273		47.393	902670000	56	RPLP0;RPLP0P6	60S acidic ribosomal protein P0;60S acidic ribosomal protein P0-like	1.52272	0.298232			2.30084	-0.551112
22.3341	22.3921	22.3648	22.7008	22.3163	22.106	21.9852	21.9195	22.2235	21.9936	22.1331	22.0848	22.3341	22.3921	22.3648	22.7008	22.3163	22.106	22.7008	22.3163	22.106	21.9852	21.9195	22.2235	22.7008	22.3163	22.106	21.9936	22.1331	22.0848	5	5	5	26	26	26	25.835		19.175	307610000	26	CCDC124	Coiled-coil domain-containing protein 124	0.0203621	0.0106926			0.775235	-0.331636
23.5701	23.6824	23.394	23.4324	23.6322	23.2763	23.2106	23.1165	23.1753	23.3785	23.0751	22.9598	23.5701	23.6824	23.394	23.4324	23.6322	23.2763	23.4324	23.6322	23.2763	23.2106	23.1165	23.1753	23.4324	23.6322	23.2763	23.3785	23.0751	22.9598	4	4	4	33.1	33.1	33.1	13.527		61.653	570610000	47	SNRPD2	Small nuclear ribonucleoprotein Sm D2	0.313387	-0.101885			1.23143	-0.279497
23.3515	23.5579	23.9574	23.2182	22.7672	23.1026	23.2992	23.2313	23.1586	22.9135	22.6836	22.5389	23.3515	23.5579	23.9574	23.2182	22.7672	23.1026	23.2182	22.7672	23.1026	23.2992	23.2313	23.1586	23.2182	22.7672	23.1026	22.9135	22.6836	22.5389	21	21	21	12.9	12.9	12.9	273.42		144.72	946020000	61	FASN	Fatty acid synthase;[Acyl-carrier-protein] S-acetyltransferase;[Acyl-carrier-protein] S-malonyltransferase;3-oxoacyl-[acyl-carrier-protein] synthase;3-oxoacyl-[acyl-carrier-protein] reductase;3-hydroxyacyl-[acyl-carrier-protein] dehydratase;Enoyl-[acyl-carrier-protein] reductase;Oleoyl-[acyl-carrier-protein] hydrolase	1.24593	-0.592909			0.640168	0.200339
25.014	25.4061	24.8697	24.1899	23.9733	23.8457	23.5683	23.4801	23.5546	23.8298	23.6931	23.5225	25.014	25.4061	24.8697	24.1899	23.9733	23.8457	24.1899	23.9733	23.8457	23.5683	23.4801	23.5546	24.1899	23.9733	23.8457	23.8298	23.6931	23.5225	4	4	4	15.4	15.4	15.4	24.61		11.543	973010000	36	SNRPB;SNRPN	Small nuclear ribonucleoprotein-associated proteins B and B;Small nuclear ribonucleoprotein-associated protein N	2.35215	-1.09362			1.96558	-0.468644
25.3526	25.2663	25.0076	25.9502	25.7893	25.8864	25.4017	25.0005	25.3018	25.6873	25.6169	25.3522	25.3526	25.2663	25.0076	25.9502	25.7893	25.8864	25.9502	25.7893	25.8864	25.4017	25.0005	25.3018	25.9502	25.7893	25.8864	25.6873	25.6169	25.3522	5	5	5	32.1	32.1	32.1	21.397		161.39	2221400000	58	RPL17	60S ribosomal protein L17	2.37343	0.666456			2.11068	-0.640627
21.0358	NaN	NaN	20.9568	21.0512	21.4922	20.5594	NaN	20.8216	20.8039	20.8512	NaN	21.0358	19.4277	19.5414	20.9568	21.0512	21.4922	NaN	NaN	NaN	NaN	NaN	NaN	NaN	NaN	NaN	NaN	NaN	NaN	4	4	4	17.6	17.6	17.6	25.542		7.282	85316000	10	SRSF9	Serine/arginine-rich splicing factor 9		0.130958			0.869482	-0.476254
22.0279	21.8627	21.411	21.204	21.2317	21.0003	20.7988	20.6633	20.8191	NaN	20.7542	20.8232	22.0279	21.8627	21.411	21.204	21.2317	21.0003	21.204	21.2317	21.0003	20.7988	20.6633	20.8191	NaN	NaN	NaN	NaN	NaN	NaN	4	4	4	7.8	7.8	7.8	95.581		10.004	97955000	18	DDX23	Probable ATP-dependent RNA helicase DDX23	1.45619	-0.621862			1.92648	-0.384944
21.7018	NaN	NaN	21.6333	21.9154	21.7431	21.9282	21.1885	21.3476	21.0029	NaN	21.7825	21.7018	19.4178	20.8877	21.6333	21.9154	21.7431	21.6333	21.9154	21.7431	21.9282	21.1885	21.3476	NaN	NaN	NaN	NaN	NaN	NaN	4	4	4	35.2	35.2	35.2	23.671		32.294	174840000	14	SARNP	SAP domain-containing ribonucleoprotein		0.0620747			0.50403	-0.275813
21.3262	NaN	21.5361	21.204	21.3297	21.4376	21.5304	21.4166	21.6284	20.9152	20.9889	NaN	21.3262	18.8092	21.5361	21.204	21.3297	21.4376	21.204	21.3297	21.4376	21.5304	21.4166	21.6284	NaN	NaN	NaN	NaN	NaN	NaN	3	3	3	15.1	15.1	15.1	31.444		9.3738	133540000	10	TIPRL	TIP41-like protein	0.36986	-0.107392			1.03804	0.201366
22.751	22.6385	22.5547	22.4064	22.529	22.5528	22.4563	22.476	22.4577	NaN	22.1879	22.0567	22.751	22.6385	22.5547	22.4064	22.529	22.5528	22.4064	22.529	22.5528	22.4563	22.476	22.4577	NaN	NaN	NaN	NaN	NaN	NaN	9	9	9	13.8	13.8	13.8	100.18		28.42	306810000	46	RBM25	RNA-binding protein 25	0.978957	-0.151981			0.288803	-0.0327441
22.7004	22.5528	22.2816	23.4876	23.4972	23.3847	23.7361	23.6091	23.0733	23.0137	23.1646	23.0244	22.7004	22.5528	22.2816	23.4876	23.4972	23.3847	23.4876	23.4972	23.3847	23.7361	23.6091	23.0733	23.4876	23.4972	23.3847	23.0137	23.1646	23.0244	10	10	10	26.3	26.3	26.3	55.804		84.122	1098300000	78	IMPDH2	Inosine-5-monophosphate dehydrogenase 2	2.74812	0.944886			0.026586	0.0163523
21.5751	NaN	21.6323	22.5173	22.681	22.3327	22.5538	22.4966	22.6765	22.0531	22.1026	22.1691	21.5751	19.0021	21.6323	22.5173	22.681	22.3327	22.5173	22.681	22.3327	22.5538	22.4966	22.6765	22.5173	22.681	22.3327	22.0531	22.1026	22.1691	3	3	3	52.1	52.1	52.1	9.9743		7.677	201650000	16	SEC61B	Protein transport protein Sec61 subunit beta	2.20261	0.906665			0.224163	0.0652816
24.2206	23.3318	23.7773	23.6192	23.8445	23.6835	23.8173	23.6884	23.4977	23.3668	23.4838	23.0829	24.2206	23.3318	23.7773	23.6192	23.8445	23.6835	23.6192	23.8445	23.6835	23.8173	23.6884	23.4977	23.6192	23.8445	23.6835	23.3668	23.4838	23.0829	20	11	11	30.5	18.6	18.6	84.659		145.47	1394800000	71	HSP90AA1	Heat shock protein HSP 90-alpha	0.0810399	-0.0608431			0.156733	-0.0479272
NaN	20.7447	NaN	20.8187	20.9852	21.0402	20.6548	20.6675	20.7986	20.5199	NaN	NaN	19.5991	20.7447	19.7038	20.8187	20.9852	21.0402	20.8187	20.9852	21.0402	20.6548	20.6675	20.7986	NaN	NaN	NaN	NaN	NaN	NaN	3	3	3	23.1	23.1	23.1	20.116		30.117	61856000	4	MRPS25	28S ribosomal protein S25, mitochondrial		0.203339			1.38977	-0.241041
NaN	22.1275	22.0186	NaN	21.5939	NaN	NaN	NaN	NaN	NaN	21.1594	NaN	NaN	NaN	NaN	NaN	NaN	NaN	NaN	NaN	NaN	NaN	NaN	NaN	NaN	NaN	NaN	NaN	NaN	NaN	2	2	2	11.6	11.6	11.6	35.348		5.4418	87850000	4	AIMP2	Aminoacyl tRNA synthase complex-interacting multifunctional protein 2		-0.479158
20.8868	NaN	NaN	21.4642	21.439	21.1811	21.027	20.9945	NaN	20.9225	20.8948	20.9391	20.8868	19.5699	20.6129	21.4642	21.439	21.1811	NaN	NaN	NaN	NaN	NaN	NaN	21.4642	21.439	21.1811	20.9225	20.8948	20.9391	3	3	3	9.4	9.4	9.4	43.547		6.1289	81250000	9	ZCCHC3	Zinc finger CCHC domain-containing protein 3		0.474644			1.23473	-0.350715
22.1171	21.4383	NaN	22.0358	21.846	22.2605	21.7801	21.8313	21.5883	21.6236	21.9808	21.2038	22.1171	21.4383	18.8434	22.0358	21.846	22.2605	22.0358	21.846	22.2605	21.7801	21.8313	21.5883	22.0358	21.846	22.2605	21.6236	21.9808	21.2038	6	6	6	8.2	8.2	8.2	106.38		26.013	225230000	21	ZC3H18	Zinc finger CCCH domain-containing protein 18	0.366456	0.269736			1.0485	-0.314198
NaN	23.8248	NaN	24.4602	24.1926	23.1324	23.4116	NaN	23.7552	23.4756	NaN	NaN	19.7123	23.8248	19.6414	24.4602	24.1926	23.1324	NaN	NaN	NaN	NaN	NaN	NaN	NaN	NaN	NaN	NaN	NaN	NaN	3	3	3	52.2	52.2	52.2	10.803		89.332	468550000	19	SNRPE	Small nuclear ribonucleoprotein E		0.103555			0.245988	-0.344992
20.6806	21.9786	22.7699	NaN	21.3578	20.9522	20.3872	21.048	NaN	20.7325	20.5576	20.7855	NaN	NaN	NaN	NaN	NaN	NaN	NaN	NaN	NaN	NaN	NaN	NaN	18.9978	21.3578	20.9522	20.7325	20.5576	20.7855	16	12	12	8.4	6.4	6.4	229		24.456	154860000	20	MYH10	Myosin-10	0.324759	-0.654702			0.424408	-0.437406
27.4949	27.3917	27.1517	27.6679	27.867	27.5954	27.7823	27.5262	27.5851	27.2572	27.214	27.2679	27.4949	27.3917	27.1517	27.6679	27.867	27.5954	27.6679	27.867	27.5954	27.7823	27.5262	27.5851	27.6679	27.867	27.5954	27.2572	27.214	27.2679	28	28	28	44.1	44.1	44.1	90.583		323.31	49751000000	464	HNRNPU	Heterogeneous nuclear ribonucleoprotein U	1.31061	0.364035			0.2836	-0.0789458
23.4094	22.0816	22.785	23.012	23.2032	22.9495	22.8393	22.4149	22.5347	22.9876	22.5795	22.2031	23.4094	22.0816	22.785	23.012	23.2032	22.9495	23.012	23.2032	22.9495	22.8393	22.4149	22.5347	23.012	23.2032	22.9495	22.9876	22.5795	22.2031	15	15	15	31.7	31.7	31.7	82.704		182.18	655830000	71	XRCC5	X-ray repair cross-complementing protein 5	0.30903	0.296254			1.4442	-0.458637
22.5985	22.8069	22.3993	22.7656	22.6269	22.4406	22.0608	22.0805	22.2722	22.3319	22.0678	22.0239	22.5985	22.8069	22.3993	22.7656	22.6269	22.4406	22.7656	22.6269	22.4406	22.0608	22.0805	22.2722	22.7656	22.6269	22.4406	22.3319	22.0678	22.0239	20	20	19	28.6	28.6	27.6	109.43		153.72	997280000	79	EFTUD2	116 kDa U5 small nuclear ribonucleoprotein component	0.0209214	0.00945663			1.82347	-0.473199
21.59	21.1489	21.5274	21.7344	21.2217	NaN	NaN	21.2072	21.4702	20.966	21.0427	NaN	NaN	NaN	NaN	NaN	NaN	NaN	NaN	NaN	NaN	NaN	NaN	NaN	NaN	NaN	NaN	NaN	NaN	NaN	2	2	2	7.2	7.2	7.2	42.945		7.4809	74058000	13	PSMD13	26S proteasome non-ATPase regulatory subunit 13	0.0736459	0.0559562			0.169785	-0.139342
23.3386	22.0615	22.3704	23.6428	23.6328	23.5273	23.5219	23.493	23.2795	23.076	23.3817	22.9228	23.3386	22.0615	22.3704	23.6428	23.6328	23.5273	23.6428	23.6328	23.5273	23.5219	23.493	23.2795	23.6428	23.6328	23.5273	23.076	23.3817	22.9228	13	13	13	24.6	24.6	24.6	66.049		57.359	799700000	80	NOP56	Nucleolar protein 56	1.22852	1.01078			0.933261	-0.169491
22.8669	22.1279	21.7278	22.5821	22.4934	22.1778	22.4564	22.0773	22.1463	21.7359	22.0601	22.0275	22.8669	22.1279	21.7278	22.5821	22.4934	22.1778	22.5821	22.4934	22.1778	22.4564	22.0773	22.1463	22.5821	22.4934	22.1778	21.7359	22.0601	22.0275	13	13	13	25.3	25.3	25.3	69.842		57.667	701890000	64	XRCC6	X-ray repair cross-complementing protein 6	0.190563	0.176926			0.492226	-0.191106
20.12	NaN	NaN	21.0469	20.8688	NaN	21.3769	20.8936	21.1598	20.5723	20.3835	NaN	NaN	NaN	NaN	NaN	NaN	NaN	21.0469	20.8688	20.0808	21.3769	20.8936	21.1598	NaN	NaN	NaN	NaN	NaN	NaN	3	3	3	7.5	7.5	7.5	51.976		5.6004	68066000	9	SAMM50	Sorting and assembly machinery component 50 homolog		0.837915			0.391776	0.185544
22.2474	22.1538	21.7886	22.1278	21.9501	22.1843	21.8817	21.8789	22.0873	21.7762	21.4718	21.5147	22.2474	22.1538	21.7886	22.1278	21.9501	22.1843	22.1278	21.9501	22.1843	21.8817	21.8789	22.0873	22.1278	21.9501	22.1843	21.7762	21.4718	21.5147	7	7	7	7.7	7.7	7.7	108.8		15.546	293260000	29	PRPF40A	Pre-mRNA-processing factor 40 homolog A	0.0530603	0.0241559			0.630206	-0.138121
19.7986	NaN	NaN	20.4209	20.3822	20.6452	21.623	21.4255	21.2272	20.2143	19.8238	19.8922	19.7986	20.2878	19.6282	20.4209	20.3822	20.6452	20.4209	20.3822	20.6452	21.623	21.4255	21.2272	20.4209	20.3822	20.6452	20.2143	19.8238	19.8922	3	3	3	9.8	9.8	9.8	35.076		19.002	94968000	12	GNB2L1	Guanine nucleotide-binding protein subunit beta-2-like 1;Guanine nucleotide-binding protein subunit beta-2-like 1, N-terminally processed		0.684104			2.58863	0.942509
22.7981	NaN	NaN	23.5547	23.4211	23.5807	23.4668	23.3844	23.7076	22.863	22.8843	23.2782	22.7981	19.4777	18.4712	23.5547	23.4211	23.5807	23.5547	23.4211	23.5807	23.4668	23.3844	23.7076	23.5547	23.4211	23.5807	22.863	22.8843	23.2782	7	7	7	33.6	33.6	33.6	27.692		27.058	627550000	29	PRDX3	Thioredoxin-dependent peroxide reductase, mitochondrial		0.720776			0.00217657	0.000725428
22.5494	NaN	21.9777	23.0995	22.7587	23.1055	22.7736	22.6871	22.8261	22.4554	NaN	NaN	22.5494	19.8891	21.9777	23.0995	22.7587	23.1055	23.0995	22.7587	23.1055	22.7736	22.6871	22.8261	NaN	NaN	NaN	NaN	NaN	NaN	3	3	3	65.1	65.1	65.1	9.7251		60.36	325210000	22	SNRPF	Small nuclear ribonucleoprotein F	1.16568	0.724293			0.863002	-0.225587
21.3543	21.2423	20.9835	21.9521	21.8146	21.3111	22.1101	21.6807	21.4092	21.4108	21.0076	21.0084	21.3543	21.2423	20.9835	21.9521	21.8146	21.3111	21.9521	21.8146	21.3111	22.1101	21.6807	21.4092	21.9521	21.8146	21.3111	21.4108	21.0076	21.0084	4	4	4	12.4	12.4	12.4	82.554		109.8	175660000	25	SATB2	DNA-binding protein SATB2	1.04878	0.499241			0.0495651	0.0407448
23.1356	22.7841	22.5834	23.3309	23.1724	22.9707	22.8298	22.7565	22.7038	22.6693	22.6408	22.4885	23.1356	22.7841	22.5834	23.3309	23.1724	22.9707	23.3309	23.1724	22.9707	22.8298	22.7565	22.7038	23.3309	23.1724	22.9707	22.6693	22.6408	22.4885	17	17	17	29.6	29.6	29.6	90.932		54.562	1145900000	84	DHX15	Pre-mRNA-splicing factor ATP-dependent RNA helicase DHX15	0.776413	0.323615			1.63256	-0.394632
NaN	NaN	22.4208	22.8913	22.5996	22.6898	22.4374	22.2103	22.291	22.4821	22.021	21.9881	20.0307	19.4909	22.4208	22.8913	22.5996	22.6898	22.8913	22.5996	22.6898	22.4374	22.2103	22.291	22.8913	22.5996	22.6898	22.4821	22.021	21.9881	2	2	2	25	25	25	8.496		4.9207	218900000	6	SNRPG;SNRPGP15	Small nuclear ribonucleoprotein G;Putative small nuclear ribonucleoprotein G-like protein 15		0.306101			1.72001	-0.414012
21.767	21.5529	21.5117	21.6562	21.6445	22.237	22.1008	21.6664	21.6837	21.6525	21.2106	20.9473	21.767	21.5529	21.5117	21.6562	21.6445	22.237	21.6562	21.6445	22.237	22.1008	21.6664	21.6837	21.6562	21.6445	22.237	21.6525	21.2106	20.9473	6	6	6	9.6	9.6	9.6	110.42		59.063	180460000	20	CSE1L	Exportin-2	0.485449	0.235429			0.0407677	-0.0289625
22.4721	22.2714	22.3591	23.32	23.1737	23.1088	23.1199	23.0787	23.1007	22.636	22.6045	22.5956	22.4721	22.2714	22.3591	23.32	23.1737	23.1088	23.32	23.1737	23.1088	23.1199	23.0787	23.1007	23.32	23.1737	23.1088	22.636	22.6045	22.5956	20	20	20	36.1	36.1	36.1	82.431		201.14	1267800000	102	DDX1	ATP-dependent RNA helicase DDX1	3.21103	0.833337			0.728188	-0.101111
21.7227	NaN	NaN	22.3013	22.436	22.2176	22.2912	21.8921	NaN	21.7762	21.7938	21.6137	21.7227	18.8876	19.612	22.3013	22.436	22.2176	NaN	NaN	NaN	NaN	NaN	NaN	22.3013	22.436	22.2176	21.7762	21.7938	21.6137	4	4	4	38.4	38.4	38.4	14.585		12.829	178540000	16	SF3B6	Splicing factor 3B subunit 6		0.595565			0.561536	-0.226638
21.2186	NaN	NaN	21.8013	22.0385	21.7883	21.2208	21.3558	21.3343	21.2174	21.3355	NaN	21.2186	18.8923	18.7483	21.8013	22.0385	21.7883	21.8013	22.0385	21.7883	21.2208	21.3558	21.3343	NaN	NaN	NaN	NaN	NaN	NaN	7	7	7	12.7	12.7	12.7	92.25		37.714	190140000	17	CDC5L	Cell division cycle 5-like protein		0.657459			2.47782	-0.572379
24.8237	24.3834	23.8864	25.1013	24.6648	24.634	24.3575	24.3088	24.3606	24.3973	24.1053	24.0224	24.8237	24.3834	23.8864	25.1013	24.6648	24.634	25.1013	24.6648	24.634	24.3575	24.3088	24.3606	25.1013	24.6648	24.634	24.3973	24.1053	24.0224	21	21	21	25.5	25.5	25.5	135.58		119.37	1161300000	61	SF3B3	Splicing factor 3B subunit 3	0.633223	0.435514			1.40496	-0.457734
24.5234	25.0584	24.639	25.0686	25.1181	25.0261	24.7635	24.6492	25.0772	24.4135	24.5705	24.3294	24.5234	25.0584	24.639	25.0686	25.1181	25.0261	25.0686	25.1181	25.0261	24.7635	24.6492	25.0772	25.0686	25.1181	25.0261	24.4135	24.5705	24.3294	6	6	6	44.3	44.3	44.3	22.127		32.639	1534000000	47	RPS7	40S ribosomal protein S7	0.938952	0.330648			0.857009	-0.240957
21.5324	21.5147	21.8209	22.0975	22.5471	22.5735	22.3362	22.0996	21.9084	21.8522	21.6961	21.7611	21.5324	21.5147	21.8209	22.0975	22.5471	22.5735	22.0975	22.5471	22.5735	22.3362	22.0996	21.9084	22.0975	22.5471	22.5735	21.8522	21.6961	21.7611	5	5	5	18.1	18.1	18.1	47.628		43.83	286320000	26	TXNDC5	Thioredoxin domain-containing protein 5	1.88656	0.783344			0.667525	-0.291279
22.1805	22.0129	21.8059	22.5767	22.4457	22.6114	22.5985	22.2086	22.4149	22.1003	NaN	21.6711	22.1805	22.0129	21.8059	22.5767	22.4457	22.6114	22.5767	22.4457	22.6114	22.5985	22.2086	22.4149	NaN	NaN	NaN	NaN	NaN	NaN	3	3	3	13	13	13	31.3		8.2965	147990000	15	SRSF10;SRSF12	Serine/arginine-rich splicing factor 10;Serine/arginine-rich splicing factor 12	1.98535	0.544835			0.483704	-0.137285
22.4968	22.0376	21.9308	23.1365	23.1052	23.1125	23.4593	23.4109	23.202	22.5658	22.3584	22.4486	22.4968	22.0376	21.9308	23.1365	23.1052	23.1125	23.1365	23.1052	23.1125	23.4593	23.4109	23.202	23.1365	23.1052	23.1125	22.5658	22.3584	22.4486	19	19	18	30.7	30.7	29.5	73.114		96.553	1048300000	102	KHSRP	Far upstream element-binding protein 2	2.28436	0.962978			1.4027	0.23932
22.2264	22.36	23.1755	23.1583	23.5762	23.5247	23.2723	22.9239	23.1159	22.6541	22.5986	22.9918	22.2264	22.36	23.1755	23.1583	23.5762	23.5247	23.1583	23.5762	23.5247	23.2723	22.9239	23.1159	23.1583	23.5762	23.5247	22.6541	22.5986	22.9918	6	5	5	14.3	12.5	12.5	53.425		57.654	626110000	50	FUS	RNA-binding protein FUS	1.20561	0.832431			0.887817	-0.315708
23.267	23.1883	22.9484	23.3881	23.3287	23.1861	22.7773	22.7501	22.7258	22.6069	22.6644	22.5468	23.267	23.1883	22.9484	23.3881	23.3287	23.1861	23.3881	23.3287	23.1861	22.7773	22.7501	22.7258	23.3881	23.3287	23.1861	22.6069	22.6644	22.5468	33	33	33	18.5	18.5	18.5	273.6		253.92	1574800000	128	PRPF8	Pre-mRNA-processing-splicing factor 8	0.667686	0.166388			3.05567	-0.549901
22.9403	22.8935	22.6598	23.0422	23.0205	22.792	22.682	22.2419	22.4535	22.4258	22.323	22.01	22.9403	22.8935	22.6598	23.0422	23.0205	22.792	23.0422	23.0205	22.792	22.682	22.2419	22.4535	23.0422	23.0205	22.792	22.4258	22.323	22.01	43	43	43	25.3	25.3	25.3	244.5		209.62	1870700000	146	SNRNP200	U5 small nuclear ribonucleoprotein 200 kDa helicase	0.437216	0.120384			1.51544	-0.492458
23.1445	23.4376	23.1062	23.4625	23.6863	23.3066	23.228	23.2351	23.2296	22.7012	22.904	22.7523	23.1445	23.4376	23.1062	23.4625	23.6863	23.3066	23.4625	23.6863	23.3066	23.228	23.2351	23.2296	23.4625	23.6863	23.3066	22.7012	22.904	22.7523	5	5	5	11.9	11.9	11.9	68.477		180.64	780140000	50	EWSR1	RNA-binding protein EWS	0.775344	0.255725			1.08457	-0.254288
20.5838	NaN	NaN	21.3294	21.4559	21.3812	20.7653	21.0238	20.5949	20.7162	20.7032	20.6292	20.5838	18.0124	20.0264	21.3294	21.4559	21.3812	21.3294	21.4559	21.3812	20.7653	21.0238	20.5949	21.3294	21.4559	21.3812	20.7162	20.7032	20.6292	6	6	6	4.7	4.7	4.7	263.83		11.38	119730000	15	SON	Protein SON		0.805052			1.98908	-0.594182
24.5966	23.0879	23.0668	24.6599	24.5475	24.3391	24.0522	23.9857	24.3112	23.7187	24.0461	23.5862	24.5966	23.0879	23.0668	24.6599	24.5475	24.3391	24.6599	24.5475	24.3391	24.0522	23.9857	24.3112	24.6599	24.5475	24.3391	23.7187	24.0461	23.5862	11	11	8	45.2	45.2	33.3	33.784		147.32	1444000000	70	FBL	rRNA 2-O-methyltransferase fibrillarin	0.839463	0.931791			1.36398	-0.39916
24.8645	25.0294	25.0371	24.8559	24.5328	24.3068	23.8758	24.1682	24.2502	24.0898	23.7451	23.6487	24.8645	25.0294	25.0371	24.8559	24.5328	24.3068	24.8559	24.5328	24.3068	23.8758	24.1682	24.2502	24.8559	24.5328	24.3068	24.0898	23.7451	23.6487	3	3	3	43.7	43.7	43.7	13.281		50.004	777370000	36	SNRPD1	Small nuclear ribonucleoprotein Sm D1	1.14611	-0.411823			1.12244	-0.467113
22.5689	21.8794	21.7521	23.1332	22.7663	22.3845	22.5078	22.3988	22.3225	22.0594	22.0338	21.825	22.5689	21.8794	21.7521	23.1332	22.7663	22.3845	23.1332	22.7663	22.3845	22.5078	22.3988	22.3225	23.1332	22.7663	22.3845	22.0594	22.0338	21.825	31	31	31	36.8	36.8	36.8	145.83		187.65	1254000000	114	SF3B1	Splicing factor 3B subunit 1	0.976329	0.694479			0.722285	-0.351634
23.1909	22.9055	23.0709	23.9597	23.7346	23.6154	23.4977	23.5049	23.5429	22.8466	22.8805	23.1663	23.1909	22.9055	23.0709	23.9597	23.7346	23.6154	23.9597	23.7346	23.6154	23.4977	23.5049	23.5429	23.9597	23.7346	23.6154	22.8466	22.8805	23.1663	11	11	11	29.1	29.1	29.1	55.21		51.249	1054100000	46	RTCB	tRNA-splicing ligase RtcB homolog	2.26531	0.714119			1.17516	-0.254735
22.4756	22.1144	21.8578	22.9159	22.7763	22.3885	22.5857	21.9706	22.242	21.9869	21.8559	21.6871	22.4756	22.1144	21.8578	22.9159	22.7763	22.3885	22.9159	22.7763	22.3885	22.5857	21.9706	22.242	22.9159	22.7763	22.3885	21.9869	21.8559	21.6871	6	6	6	23.8	23.8	23.8	39.31		35.916	284240000	28	SNRNP40	U5 small nuclear ribonucleoprotein 40 kDa protein	1.07154	0.544288			0.83353	-0.427442
21.7437	NaN	21.4692	22.3793	23.3716	22.4797	22.5373	22.2877	22.1416	21.7678	21.678	21.5406	21.7437	19.9695	21.4692	22.3793	23.3716	22.4797	22.3793	23.3716	22.4797	22.5373	22.2877	22.1416	22.3793	23.3716	22.4797	21.7678	21.678	21.5406	3	3	3	24.5	24.5	24.5	17.394		23.469	232450000	6	SNRPC	U1 small nuclear ribonucleoprotein C	1.13514	1.13703			0.555976	-0.421318
22.7983	22.1331	22.0467	23.1901	23.0951	23.269	22.8869	22.5712	22.9747	22.2343	22.0799	21.4567	22.7983	22.1331	22.0467	23.1901	23.0951	23.269	23.1901	23.0951	23.269	22.8869	22.5712	22.9747	23.1901	23.0951	23.269	22.2343	22.0799	21.4567	13	13	13	13.1	13.1	13.1	120.21		21.996	469980000	28	SUGP2	SURP and G-patch domain-containing protein 2	1.61877	0.858733			1.32155	-0.373788
NaN	NaN	22.095	23.1517	22.6557	22.507	22.759	22.438	22.7199	21.2392	21.1586	21.3756	19.4238	19.4611	22.095	23.1517	22.6557	22.507	23.1517	22.6557	22.507	22.759	22.438	22.7199	23.1517	22.6557	22.507	21.2392	21.1586	21.3756	6	5	5	16.1	14.7	14.7	61.64		28.442	297210000	19	FUBP3	Far upstream element-binding protein 3		0.676418			0.237538	-0.132507
22.7184	22.8981	22.962	22.1324	21.8305	21.9972	NaN	21.3849	NaN	NaN	NaN	NaN	22.7184	22.8981	22.962	22.1324	21.8305	21.9972	NaN	NaN	NaN	NaN	NaN	NaN	NaN	NaN	NaN	NaN	NaN	NaN	3	2	2	11.2	8.3	8.3	42.07		13.408	157110000	17	LSM14B	Protein LSM14 homolog B	2.80941	-0.872784				-0.601802
21.2821	21.6405	20.938	19.8789	20.1111	20.0371	20.1529	NaN	NaN	NaN	NaN	NaN	21.2821	21.6405	20.938	19.8789	20.1111	20.0371	NaN	NaN	NaN	NaN	NaN	NaN	NaN	NaN	NaN	NaN	NaN	NaN	2	2	2	9.8	9.8	9.8	21.732	0.001004	3.3994	52108000	4	AP3S1	AP-3 complex subunit sigma-1	2.40295	-1.27783				0.143864
30.2984	30.2199	30.089	29.314	28.8995	NaN	28.8426	28.9844	29.0746	NaN	NaN	NaN	NaN	NaN	NaN	NaN	NaN	NaN	29.314	28.8995	19.7303	28.8426	28.9844	29.0746	NaN	NaN	NaN	NaN	NaN	NaN	1	1	1	2.8	2.8	2.8	35.9		5.1071	18468000000	36	IGHG2	Ig gamma-2 chain C region	2.09602	-1.09565			0.310921	-0.139592
20.8065	21.1597	21.2483	20.1563	20.5004	20.5204	NaN	NaN	NaN	NaN	NaN	NaN	20.8065	21.1597	21.2483	20.1563	20.5004	20.5204	NaN	NaN	NaN	NaN	NaN	NaN	NaN	NaN	NaN	NaN	NaN	NaN	4	4	4	11.2	11.2	11.2	44.255		6.2494	53727000	12	ALKBH5	RNA demethylase ALKBH5	1.71377	-0.679118
19.2244	19.2009	NaN	19.2693	19.2384	19.1983	20.3323	NaN	19.3631	NaN	NaN	NaN	19.2244	19.2009	19.5146	19.2693	19.2384	19.1983	NaN	NaN	NaN	NaN	NaN	NaN	NaN	NaN	NaN	NaN	NaN	NaN	2	2	2	5	5	5	37.221	0.00094162	2.8168	26228000	2	GNB3;GNB2;GNB1;GNB4	Guanine nucleotide-binding protein G(I)/G(S)/G(T) subunit beta-3;Guanine nucleotide-binding protein G(I)/G(S)/G(T) subunit beta-2;Guanine nucleotide-binding protein G(I)/G(S)/G(T) subunit beta-1;Guanine nucleotide-binding protein subunit beta-4	0.322326	0.0226994			0.72242	0.612332
20.912	20.9594	NaN	20.9437	20.9565	20.8633	NaN	NaN	20.886	NaN	NaN	NaN	20.912	20.9594	19.4613	20.9437	20.9565	20.8633	NaN	NaN	NaN	NaN	NaN	NaN	NaN	NaN	NaN	NaN	NaN	NaN	2	2	2	23.8	23.8	23.8	9.1275	0.001005	3.4089	58444000	7	LSM6	U6 snRNA-associated Sm-like protein LSm6	0.124448	-0.0144723				-0.0351988
21.4612	NaN	NaN	NaN	NaN	NaN	20.1062	NaN	NaN	NaN	NaN	NaN	NaN	NaN	NaN	NaN	NaN	NaN	NaN	NaN	NaN	NaN	NaN	NaN	NaN	NaN	NaN	NaN	NaN	NaN	3	3	3	8	8	8	59.143		4.161	15194000	3	YARS	Tyrosine--tRNA ligase, cytoplasmic;Tyrosine--tRNA ligase, cytoplasmic, N-terminally processed
NaN	NaN	NaN	NaN	NaN	NaN	19.562	19.2807	NaN	NaN	NaN	NaN	NaN	NaN	NaN	NaN	NaN	NaN	NaN	NaN	NaN	NaN	NaN	NaN	NaN	NaN	NaN	NaN	NaN	NaN	1	1	1	10.5	10.5	10.5	14.804		5.6479	13610000	3	LAGE3	EKC/KEOPS complex subunit LAGE3
NaN	NaN	NaN	NaN	NaN	NaN	NaN	20.2521	19.9448	NaN	NaN	NaN	NaN	NaN	NaN	NaN	NaN	NaN	NaN	NaN	NaN	NaN	NaN	NaN	NaN	NaN	NaN	NaN	NaN	NaN	2	2	2	1.1	1.1	1.1	200.01	0.0059574	1.9584	25405000	2	SLX4	Structure-specific endonuclease subunit SLX4
21.901	22.6511	NaN	NaN	NaN	NaN	NaN	NaN	NaN	NaN	NaN	NaN	NaN	NaN	NaN	NaN	NaN	NaN	NaN	NaN	NaN	NaN	NaN	NaN	NaN	NaN	NaN	NaN	NaN	NaN	2	2	2	4.9	4.9	4.9	103.34		9.9289	42678000	2	GPATCH1	G patch domain-containing protein 1
20.469	20.8956	NaN	NaN	NaN	NaN	NaN	NaN	NaN	NaN	NaN	NaN	NaN	NaN	NaN	NaN	NaN	NaN	NaN	NaN	NaN	NaN	NaN	NaN	NaN	NaN	NaN	NaN	NaN	NaN	2	2	2	1.8	1.8	1.8	121.68		3.9813	34758000	10	MYO1C	Unconventional myosin-Ic
22.6542	22.9429	22.8494	NaN	NaN	NaN	NaN	NaN	NaN	NaN	NaN	NaN	NaN	NaN	NaN	NaN	NaN	NaN	NaN	NaN	NaN	NaN	NaN	NaN	NaN	NaN	NaN	NaN	NaN	NaN	7	7	7	9.4	9.4	9.4	88.06		17.08	122610000	12	BRD2	Bromodomain-containing protein 2
21.7985	NaN	21.9703	NaN	NaN	NaN	NaN	NaN	NaN	NaN	NaN	NaN	NaN	NaN	NaN	NaN	NaN	NaN	NaN	NaN	NaN	NaN	NaN	NaN	NaN	NaN	NaN	NaN	NaN	NaN	2	2	2	4.4	4.4	4.4	59.594	0.000999	3.3534	17974000	3	PDIA5	Protein disulfide-isomerase A5
20.608	NaN	21.1393	NaN	NaN	NaN	NaN	NaN	NaN	NaN	NaN	NaN	NaN	NaN	NaN	NaN	NaN	NaN	NaN	NaN	NaN	NaN	NaN	NaN	NaN	NaN	NaN	NaN	NaN	NaN	2	2	2	5	5	5	47.463	0.00097656	3.1172	43543000	2	PSMD11	26S proteasome non-ATPase regulatory subunit 11
20.4484	20.8589	20.757	NaN	NaN	NaN	NaN	NaN	NaN	NaN	NaN	NaN	NaN	NaN	NaN	NaN	NaN	NaN	NaN	NaN	NaN	NaN	NaN	NaN	NaN	NaN	NaN	NaN	NaN	NaN	2	2	2	2.5	2.5	2.5	107.77		3.81	28328000	4	GART	Trifunctional purine biosynthetic protein adenosine-3;Phosphoribosylamine--glycine ligase;Phosphoribosylformylglycinamidine cyclo-ligase;Phosphoribosylglycinamide formyltransferase
21.7618	21.5714	21.8344	21.6317	NaN	NaN	NaN	NaN	NaN	NaN	NaN	NaN	NaN	NaN	NaN	NaN	NaN	NaN	NaN	NaN	NaN	NaN	NaN	NaN	NaN	NaN	NaN	NaN	NaN	NaN	3	3	3	3.7	3.7	3.7	84.051		4.4795	48633000	4	MAP7	Ensconsin		-0.0908209
21.2405	NaN	NaN	21.6646	21.5963	NaN	NaN	NaN	NaN	NaN	NaN	NaN	NaN	NaN	NaN	NaN	NaN	NaN	NaN	NaN	NaN	NaN	NaN	NaN	NaN	NaN	NaN	NaN	NaN	NaN	2	2	2	14.5	14.5	14.5	18.237		4.541	49169000	4	PPIL1	Peptidyl-prolyl cis-trans isomerase-like 1		0.390018
NaN	24.0963	24.3303	NaN	NaN	22.8983	NaN	NaN	NaN	NaN	NaN	NaN	NaN	NaN	NaN	NaN	NaN	NaN	NaN	NaN	NaN	NaN	NaN	NaN	NaN	NaN	NaN	NaN	NaN	NaN	2	2	2	6	6	6	31.462	0.0043745	2.1213	266580000	3	ESD	S-formylglutathione hydrolase		-1.31499
22.9387	22.54	22.3813	NaN	NaN	21.2479	NaN	NaN	NaN	NaN	NaN	NaN	NaN	NaN	NaN	NaN	NaN	NaN	NaN	NaN	NaN	NaN	NaN	NaN	NaN	NaN	NaN	NaN	NaN	NaN	2	2	2	16	16	16	13.81		5.2138	97924000	11	PIN4	Peptidyl-prolyl cis-trans isomerase NIMA-interacting 4		-1.37213
21.1225	NaN	NaN	NaN	NaN	20.9881	NaN	NaN	NaN	NaN	NaN	NaN	NaN	NaN	NaN	NaN	NaN	NaN	NaN	NaN	NaN	NaN	NaN	NaN	NaN	NaN	NaN	NaN	NaN	NaN	3	3	3	6.2	6.2	6.2	46.442		3.5126	48468000	4	PHKG2	Phosphorylase b kinase gamma catalytic chain, liver/testis isoform		-0.134417
21.9778	21.7694	21.8117	NaN	21.1248	NaN	21.91	NaN	NaN	NaN	NaN	NaN	NaN	NaN	NaN	NaN	NaN	NaN	NaN	NaN	NaN	NaN	NaN	NaN	NaN	NaN	NaN	NaN	NaN	NaN	4	4	4	6.9	6.9	6.9	85.237		8.9861	77578000	7	NASP	Nuclear autoantigenic sperm protein		-0.728135				0.785149
21.591	21.7742	NaN	NaN	20.9264	NaN	21.5161	NaN	NaN	NaN	NaN	NaN	NaN	NaN	NaN	NaN	NaN	NaN	NaN	NaN	NaN	NaN	NaN	NaN	NaN	NaN	NaN	NaN	NaN	NaN	2	2	2	10.5	10.5	10.5	37.489		4.6497	60927000	6	CHORDC1	Cysteine and histidine-rich domain-containing protein 1		-0.756266				0.589781
NaN	NaN	21.0377	NaN	20.508	20.7913	20.3727	NaN	NaN	NaN	NaN	NaN	NaN	NaN	NaN	NaN	NaN	NaN	NaN	NaN	NaN	NaN	NaN	NaN	NaN	NaN	NaN	NaN	NaN	NaN	2	2	2	3.7	3.7	3.7	68.047		4.8149	51477000	5	KARS	Lysine--tRNA ligase		-0.388045				-0.276937
21.4671	21.32	NaN	NaN	NaN	19.9587	19.9897	NaN	NaN	NaN	NaN	NaN	NaN	NaN	NaN	NaN	NaN	NaN	NaN	NaN	NaN	NaN	NaN	NaN	NaN	NaN	NaN	NaN	NaN	NaN	2	2	2	9.1	9.1	9.1	39.718	0.00090992	2.4381	48928000	4	TRMT10A	tRNA methyltransferase 10 homolog A		-1.43486				0.0309544
NaN	NaN	22.1789	NaN	NaN	21.5617	NaN	21.5195	NaN	NaN	NaN	NaN	NaN	NaN	NaN	NaN	NaN	NaN	NaN	NaN	NaN	NaN	NaN	NaN	NaN	NaN	NaN	NaN	NaN	NaN	2	2	2	4.4	4.4	4.4	47.168	0.0010091	3.4462	86301000	5	ENO1	Alpha-enolase		-0.617224				-0.0421848
20.8122	NaN	NaN	21.8506	20.8806	20.6105	20.1512	NaN	20.8678	NaN	NaN	NaN	20.8122	19.5292	19.5356	21.8506	20.8806	20.6105	NaN	NaN	NaN	NaN	NaN	NaN	NaN	NaN	NaN	NaN	NaN	NaN	3	2	2	5.4	4.1	4.1	71.174	0.00090334	2.3995	46394000	2	FMR1	Fragile X mental retardation protein 1		0.301662			0.449143	-0.604409
21.9529	NaN	NaN	18.6575	18.8139	18.4777	19.1722	18.952	NaN	NaN	NaN	NaN	21.9529	20.0864	20.0342	18.6575	18.8139	18.4777	NaN	NaN	NaN	NaN	NaN	NaN	NaN	NaN	NaN	NaN	NaN	NaN	2	2	2	9.3	9.3	9.3	20.863	0.00099206	3.2915	30067000	2	H1F0	Histone H1.0;Histone H1.0, N-terminally processed		-3.30323			1.15103	0.412381
21.4047	NaN	NaN	NaN	20.4561	NaN	21.0927	20.4686	20.4082	NaN	NaN	NaN	NaN	NaN	NaN	NaN	NaN	NaN	20.4556	20.4561	19.5172	21.0927	20.4686	20.4082	NaN	NaN	NaN	NaN	NaN	NaN	2	2	2	2.5	2.5	2.5	102		3.6069	57173000	7	SND1	Staphylococcal nuclease domain-containing protein 1		-0.948547				0.20037
[truncated: 46 more columns]
