# Supplementary material for: Induced proximity to PML protects TDP-43 from aggregation via SUMO–ubiquitin networks
Source: Nat Chem Biol. 2025 Apr 17;21(9):1408–19. doi: 10.1038/s41589-025-01886-4 (PMC12394070; doi:10.1038/s41589-025-01886-4)
Supplement: Supplementary file 5 — Statistical source data for Fig. 5d and Extended Data Figs. 1a,c,d, 2d,e, 3a, 6a–e, 7a–d and 8b,c. [file 41589_2025_1886_MOESM5_ESM.xlsx]

## Sheet: Figure 5d
	Source data of Figure 5d
	Contr.	SA	Rapa.	Rapa. + SA
	0.137958	0.380821	0.30006	0.364286
	0.132089	0.094028	0.172836	0.297331
	0.102011	0.734166	0.23839	0.355
	0.112969	0.304977	0.350105	0.306742
	0.2625	0.369298	0.160235	0.204787
	0.149595	0.334872	0.161414	0.451847
	0.187442	0.408359	0.146457	0.201733
	0.306328	0.388631	0.181745	0.180577
	0.210946	0.524163	0.418851	0.374905
	0.160913	0.477561	0.132397	0.211447
	0.320702	0.221511	0.269758	0.235484
	0.232044	0.268359	0.335049	0.339646
	0.265912	0.28049	0.200755	0.1447
	0.158775	0.532515	0.103104	0.336259
	0.0897098	0.270768	0.187763	0.137616
	0.0967098	0.335032	0.107417	0.197482
	0.120261	0.416121	0.118777	0.19798
	0.11026	0.262177	0.125582	0.651472
	0.0805556	0.175025	0.0694205	0.591599
	0.0685093	0.436101	0.389521	0.231278
	0.0904388	0.299276	0.246624	0.549191
	0.223471	0.484155	0.130672	1.01689
	0.106116	0.332677	0.375434	0.585057
	0.114954	0.131047	0.236551	0.392424
	0.105543	0.277626	0.143223	0.324324
	0.159574	0.15683	0.151274	0.692602
	0.128683	0.349681	0.163162	0.774788
	0.198855	0.189752	0.134604	0.711982
	0.501818	0.44839	0.121287	0.897754
	0.0783646	0.392793	0.12537	0.234823
	0.80719	0.110378	0.0590375	0.862444
	0.0836106	0.541528	0.10211	0.543868
	0.0889107	0.123522	0.0813949	0.252911
	0.083773	0.474607	0.14786	0.66633
	0.128915	0.695097	0.117264	0.73438
	0.0869624	0.578046	0.126809	0.797683
	0.0894493	0.299615	0.108275	0.595529
	0.069594	0.533134	0.166972	0.785
	0.0627954	0.237893	0.116209	0.734402
	0.0504032	0.587202	0.218419	0.270308
	0.118444	0.568343	0.152074	0.367694
	0.263749	0.607682	0.281822	0.513733
	0.0803419	0.43331	0.121544	0.544241
	0.0663127	0.602852	0.275553	0.243432
	0.0646651	0.267208	0.488121	0.480409
	0.0591611	0.216959	0.105814	0.244552
	0.0661531	0.269663	0.183236	0.500558
	0.144279	0.535878	0.141998	0.34595
	0.156845	0.167547	0.237473	0.37644
	0.0827526	0.252763	0.15846	0.37774
	0.140189	0.0548686	0.116326	0.475721
	0.102126	0.539474	0.222966	0.471714
	0.113349	0.207084	0.124539	0.473262
	0.209246	0.749737	0.295708	0.43258
	0.0787663	0.114742	0.150448	0.237555
	0.182221	0.309964	0.414568	0.320594
	0.16465	0.188713	0.190041	0.292224
	0.110039	0.449216	0.267698	0.582532
	0.105644	0.450049	0.22705	0.507222
	0.144118	0.292862	0.218712	0.429058
	0.147665	0.31199	0.145243	0.194847
	0.217068	0.3962	0.2658	0.464537
	0.148207	0.265201	0.269027	0.296428
	0.14499	0.772858	0.17239	0.568973
	0.204329	0.473929	0.222491	0.626626
	0.181954	0.422275	0.171529	0.547858
	0.241544	0.337023	0.139715	0.483325
	0.233742	0.673875	0.26321	1.08333
	0.281165	0.586946	0.180374	0.433443
	0.350187	0.300569	0.13424	0.527966
	0.232401	0.582286	0.128023	1.28644
		0.21384	0.391459	0.767658
		0.202719	0.102429	0.716396
		0.39385	0.143923	0.584747
		0.188851	0.151136	0.440433
		0.142566	0.110472	0.697656
		0.212167	0.124222	1.23225
		0.501235	0.261981	0.200142
		0.522259	0.20038	0.273874
		0.499436	0.178672	0.440937
		0.679846	0.388743	0.505275
		0.432599		0.460059
		0.692627		0.666667
		0.608813		0.36623
		0.541151		0.486848
		0.41729
		0.235339

## Sheet: Ext. Data 1a
	Source data of Extended Data Figure 1a
	Insoluble Fraction of TDP-43 (%)
	Expressed TDP-43 variant	WT	1xSUMO2	4xSUMO2	WT	1xSUMO2	4xSUMO2	WT	1xSUMO2	4xSUMO2
	Stress treatment	Control	Control	Control	HS	HS	HS	SA	SA	SA
		6.23	1.69	0.3	95.42	51.26	21.4	48.24	19.68	0.13
		0.02	0.01	0.04	89.4	16.62	15.44	36.61	0.36	0.66
		0.09	0.16	1.86	73.71	7.39	0.2	37.57	0.36	0.67
		5.29	1.03	0.14
		0.04	0.03	0.2
		0.01	0.63	1.15

## Sheet: Ext. Data 1c
	Source data of Extended Data Figure 1c
	Insoluble Fraction of TDP-43 (%)
	Expressed TDP-43 variant	WT	WT	WT	WT	WT	WT	4xSUMO2	4xSUMO2	4xSUMO2	4xSUMO2	4xSUMO2	4xSUMO2
	Stress treatment	untreated	untreated	HS	HS	SA	SA	untreated	untreated	HS	HS	SA	SA
	Inhibitor treatment	DMSO	MG132	DMSO	MG132	DMSO	MG132	DMSO	MG132	DMSO	MG132	DMSO	MG132
		16.94	34.43	69.35	76.91	53.19	55.75	3.71	7.96	38.35	43.68	12.35	10.03
		1.62	32.58	66.99	72.01	38.43	54.44	0.48	4.96	28.89	55.66	1.04	6.59
		1.68	5.98	59.22	56.28	40.38	42.9	3.55	7.69	32.3	40.56	6.83	19.64

## Sheet: Ext. Data 1d
	Source data of Extended Data Figure 1d
	Insoluble Fraction of TDP-43 (%)
	Expressed TDP-43 variant	WT	WT	WT	WT	WT	WT	4xSUMO2	4xSUMO2	4xSUMO2	4xSUMO2	4xSUMO2	4xSUMO2
	Stress treatment	untreated	untreated	HS	HS	SA	SA	untreated	untreated	HS	HS	SA	SA
	DMSO/DBeQ	DMSO	DBeQ	DMSO	DBeQ	DMSO	DBeQ	DMSO	DBeQ	DMSO	DBeQ	DMSO	DBeQ
		6.91	44.59	61.36	91.06	42.36	65.83	1.45	14.81	29.28	64.08	5.96	46.54
		0.23	24.97	45.76	76.44	26.51	43.65	1.81	25.18	18.43	52.51	12.44	35.14
		1.56	18.66	59.5	79.42	40.38	53.85	6.39	25.97	32.78	47.63	6.84	26.26

## Sheet: Ext. Data 2d
	Source data of Extended Data Figure 2d
	Flag-TDP-43/PML signal ratio in NBs							Correlation between Flag-TDP-43 and PML signal
	WT untreated	1xSUMO untreated	4xSUMO untreated	WT SA	1xSUMO SA	4xSUMO SA		WT untreated	1xSUMO untreated	4xSUMO untreated	WT SA	1xSUMO SA	4xSUMO SA
	0.432614	0.487208	2.0078	0.746605	0.303276	3.81806		0.0770643	0.104557	0.150161	0.117288	-0.0603947	0.172778
	2.21128	0.294633	1.79439	4.12201	0.692596	1.35068		0.116341	0.0959584	0.275365	0.116722	0.265391	0.0619609
	0.172995	0.302218	0.837918	2.40438	0.590129	1.20691		0.0512439	0.126496	0.149981	0.109784	0.21462	0.256822
	0.707812	0.841892	0.993459	2.06251	4.96697	3.14607		0.0726239	0.113848	0.243665	0.123246	0.220032	0.296309
	1.078	0.575348	1.21191	2.27585	1.30258	2.9045		-0.011585	0.0868724	0.122549	0.144491	0.250404	0.354983
	1.71288	0.646212	1.08516	0.714684	1.82437	4.41576		0.0941491	0.128207	0.295451	0.145918	0.226538	0.295228
	1.25458	1.42171	0.87031	1.57575	1.59875	2.25116		0.092943	0.137872	0.316721	0.0455836	0.334304	0.275482
	0.863315	0.715881	1.96168	0.646929	4.30911	5.72452		0.0805453	0.0253222	0.307273	0.109529	0.1932	0.214328
	0.657705	1.02375	1.76348	1.12732	1.02493	4.3311		0.0446267	0.133135	0.174733	0.0580651	0.284359	0.298311
	0.65032	1.21733	0.649157	1.42262	0.769255	0.454014		0.0505461	0.0769521	0.0747047	0.112554	0.243803	0.330616
	0.835827	0.966211	1.22786	0.724643	0.576603	0.200749		0.128876	0.0680049	0.0606739	0.0646731	0.207498	0.307283
	1.26038	0.520847	1.27751	0.657192	3.33832	0.175151		0.145698	0.0991959	0.359693	-0.0236431	0.361658	0.531105
	1.2625	1.48299	1.02589	0.923369	0.481275	0.311687		0.0734722	0.0846905	0.36056	0.0723989	0.316955	0.370755
	1.89184	1.68874	1.24899	2.35896	0.439464	0.36771		0.175926	0.175677	0.342581	0.115831	0.219547	0.496342
	5.75752	1.35214	1.85975	1.4613	1.08283	0.200111		0.140146	0.085193	0.260655	-0.00498902	0.222347	0.31697
	3.79692	1.87041	0.653617	1.27305	0.307857	0.242062		0.110123	0.187623	0.230065	0.0296189	0.19369	0.48708
	0.159766	2.48055	0.334105	1.48033	0.588123	0.330319		0.108605	0.168219	0.120589	0.0798308	0.215992	0.236798
	0.830468	2.75805	0.547672	0.828612	3.19279	0.947588		0.0638034	0.21194	0.207475	0.18441	0.259743	0.127164
	0.805665	2.78817	0.580513	2.50306	2.00471	1.4454		0.07923	0.169661	0.354334	0.155105	0.21624	0.418711
	0.985049	2.63702	1.23248	0.960607	1.55414	0.631674		0.117568	0.178842	0.0585329	0.222383	0.229704	0.364378
	1.81963	0.910914	1.30403	1.78644	0.250605	0.712216		0.063135	0.273666	0.178968	0.0944448	0.160754	0.501055
	0.892066	0.741092	1.15802	0.943685	0.525337	0.969187		0.122507	0.219884	0.231689	0.131362	0.229354	0.384609
	0.531367	2.69176	0.375996	0.348451	1.45526	1.36402		0.0140997	0.231297	0.197324	0.133588	0.342822	0.236537
	0.364247	1.55505	1.52738	0.268628	0.436668	2.43286		0.018198	0.173413	0.243865	0.162571	0.080478	0.217581
	0.247559	0.920202	0.673524	0.290088	0.495901	1.09196		0.0714422	0.157865	0.345607	0.213603	0.0434029	0.259761
	0.467856	1.95483	0.481301	0.284701	0.983994	1.40324		0.0289777	0.20808	0.245262	0.0764432	0.262657	0.220596
	0.514532	2.33475	0.737069	0.854112	1.02226	0.311931		0.139829	0.161119	0.261056	0.0386543	0.336716	0.373178
	3.59011	1.13768	0.52623	1.06773	2.57538	1.00082		0.0881774	0.127001	0.275759	0.246309	0.202895	0.279118
	0.572008	1.49471	0.731211	1.3403	0.96266	1.55558		0.0961077	0.178597	0.273119	0.215093	0.132247	0.28797
	0.95478	1.38286	0.506661	7.40395	0.787571	0.86741		0.150003	0.124408	0.224111	0.193829	0.483697	0.314621
	0.37829	1.52768	0.375564	0.732825	1.09732	0.802027		0.0553278	0.195848	0.336866	0.178835	0.267166	0.47706
	0.754879	2.12061	0.661542	1.9149	0.904275	2.88153		0.0442966	-0.0299135	0.249958	0.0572248	0.308819	0.266066
	0.150522	2.62992	0.440804	3.82928	1.92938	1.61151		0.0797635	0.235747	0.463326	0.0900489	0.316468	0.13232
	0.135524	1.93226	1.85866	2.13629	1.18969	1.90963		0.0667062	0.183793	0.344612	0.0862428	0.353636	0.481525
	1.30784	0.719869	1.3904	1.13037	1.19205	1.32335		0.0960579	0.165561	0.280283	0.123508	0.220024	0.282775
	0.487765	0.928547	0.880023	1.76153	0.833177	0.744782		0.165425	0.128297	0.306643	0.0929741	0.305685	0.170557
	0.211935	0.326751	1.92541	0.842216	2.12971	0.884049		0.0605412	0.309408	0.141912	0.197455	0.20239	0.272084
	0.345264	0.417053	3.92392	0.545007	7.26921	0.497546		0.0875278	0.137102	0.283133	0.185798	0.399159	0.203682
	0.220015	0.567424	3.56769	0.554505	5.61681	0.88962		0.0546653	0.269836	0.123528	0.136439	0.292339	0.133538
	0.770548	0.529145	3.1086	0.482283	2.48256	0.8069		0.0872117	0.208033	0.215628	0.0299956	0.251172	0.273229
	1.41242	0.982302	0.235556	0.405082	5.55201	2.03304		0.0824293	0.240621	0.315738	0.157485	0.197087	0.21642
	0.613923	1.30959	2.18739	0.375823	3.22975	0.377639		0.0640408	0.269072	0.459824	0.0989435	0.143806	0.34534
	1.43859	4.13661	4.33228	1.05774	1.51524	2.46512		0.0524864	0.160143	0.399523	0.0566097	0.230775	0.305516
	0.864418	1.09326	1.15295	0.675629	0.434124	2.64285		0.0539439	0.0624633	0.299267	0.0723913	0.220487	0.276419
	0.748968	1.25799	0.993747	0.782015	0.407572	0.395757		0.0419121	0.0791805	0.449527	0.0734779	0.150979	0.302947
	0.638366	1.20583	0.837882	0.662879	1.47058	0.738239		0.0547098	0.179962	0.500607	0.115824	0.10912	0.329953
	1.15462	0.802682	1.62054	1.38766	1.57649	2.43981		0.138227	0.0108433	0.317268	0.0883958	0.248146	0.271827
	0.306944	3.37201	5.49444	0.271455	0.791094	1.26965		0.0210056	0.186648	0.403469	0.0635196	0.421466	0.354269
	0.14378	1.25959	1.47392	0.37557	1.05749	1.111		0.0625551	0.27316	0.466724	0.0956562	0.269712	0.353503
	0.802225	2.41641	6.01667	1.28906	1.7981	2.26515		0.137833	0.068109	0.26169	0.105962	0.34419	0.29349
	0.831592	1.70724	1.22605	0.375601	1.42019	2.88794		0.033677	0.113958	0.335499	0.0628214	0.181879	0.278114
		1.57029	1.3658	0.546428	1.09934	1.51049			0.277096	0.461682	0.0682015	0.23329	0.191405
		0.957352	1.57562	0.239154	0.766168	0.424978			0.321292	0.401576	0.0618975	0.309596	0.220605
		0.830969	1.35569	0.275274	0.441556	0.983133			0.274702	0.116128	0.036438	0.299394	0.257172
		0.778841	1.76471	0.536911	0.674583	0.495055			0.272803	0.155762	0.0568305	0.29511	0.270501
		1.83017	1.17565	0.223147	0.898944	0.448077			0.131849	0.190277	0.10875	0.277597	0.20101
		1.27074	2.76577	0.485857	0.240364	0.382528			0.173519	0.0493613	0.0533774	0.373541	0.311706
		0.571772	1.71332	0.332002	0.197654	0.726851			0.112132	0.0513859	0.0514648	0.348653	0.268995
		1.29197	1.78235	1.24653	0.931664	0.346643			0.151137	0.0989016	0.118285	0.188562	0.256401
		0.717419	4.20121	2.48886	0.528737	0.243985			0.0704175	0.0622921	0.0501144	0.343905	0.298414
		1.24083	2.9954	0.738086	1.85811	0.259161			0.143264	0.137151	0.0524538	0.361402	0.295848
		1.39278	4.39568	1.36854	0.611824	0.668713			0.270512	0.0401189	0.0246013	0.18354	0.274846
		1.26359	5.99656	1.63877	0.479055	0.475985			0.213007	0.060894	0.089052	0.311393	0.154812
		0.690845	1.40153	7.14945	1.8131				0.148888	0.313208	0.100361	0.312678
		1.78696	4.19907	1.97513	0.614724				0.158207	0.36447	0.120974	0.266606
		3.59073	2.28738	1.15069	4.14422				0.230565	0.265745	0.154449	0.236726
		2.79752	1.61064	1.73228	1.03686				0.195799	0.269118	0.0902878	0.438983
		1.25304	2.42725	2.56358	0.604993				0.222294	0.206551	0.0726997	0.312267
		2.20623	1.26407	1.44732	1.24336				0.158793	0.155971	0.142067	0.320089
		1.17987	0.431292	1.97527	0.376084				0.256243	0.336646	0.138032	0.332383
		2.83119	0.757864	0.607203	0.817078				0.167208	0.264929	0.10143	0.279335
		2.01133	0.655096	0.717245	2.6166				0.0590108	0.341741	0.0892224	0.389528
		2.13708	2.05805	0.959146	1.12209				0.279643	0.516279	0.164393	0.0832717
		2.26828	0.691101	2.32111	1.01754				0.194303	0.183424	0.121752	0.0544992
		1.12662	0.846673	4.4421	2.45603				0.0220707	0.0989116	0.0847162	0.212117
		0.81872	0.299382	3.65332	1.48515				0.213938	0.231174	0.216567	0.299854
		1.28891		0.794335	2.34278				0.214901		-0.0377308	0.28627
		2.25496		5.73732	1.73792				0.380278		0.0916892	0.399976
		2.27689			1.14002				0.198768			0.405968
		6.05979			4.70758				0.118866			0.312056
		3.63289			3.18403				0.174927			0.165769
		3.85695			2.16202				0.221947			0.257444
		1.35377			2.08558				0.0893555			0.464959
		1.53516			2.37153				0.190602			0.231876
		1.01664			0.279907				0.056422			0.359125
		0.742333			0.722087				0.206797			0.416069
		0.917153			1.52971				0.0350287			0.442762
		0.296457			1.67422				0.162056			0.244341
		0.493538			3.04608				0.170326			0.312375
		0.336492			1.69649				0.200144			0.209646
		0.52689			0.998831				0.127466			0.191546
		0.549804			1.76506				0.0503422			0.186445
		1.98799			3.24824				0.164262			0.117458
		1.31387			2.45587				0.146573			0.320788
		0.515905			1.0393				0.186496			0.31382
		1.26383			4.11619				0.0883138			0.25241
		0.46275			3.32244				0.145043			0.22265
		1.67755			1.32006				0.222853			0.274947
		1.07667			1.86481				0.293045			0.222593
		0.229559			3.20803				0.199202			0.332953
					1.68871							0.165613
					1.73686							0.245439
					3.87475							0.283159
					3.88731							0.240723
					3.43862							0.205656
					1.9059							0.247293
					1.68209							0.231792
					1.23801							0.24752
					1.07688							0.286465
					0.69086							0.272259
					1.02636							0.394366
												0.313236
												0.340227
												0.277706

## Sheet: Ext. Data 2e
	Source data of Extended Data Figure 2e
	Data for bar graph/p-values				Calculation of ddCP values for siTOPORS-1										Calculation of ddCP values for siTOPORS-1
	Relative expression levels of TOPORS mRNA				Replicate	Measurment Nr.	siRNA	Primer	Cp	Mean	dCp	ddCp	residual TOPORS mRNA		Replicate	Measurment Nr.	siRNA	Primer	Cp	Mean	dCp	ddCp	residual TOPORS mRNA
	siContr.	siTOPORS-1	siTOPORS-2		1	1	siContr.	TOPORS	23.61						1	1	siContr.	TOPORS	28.99
	100	20.48	22.77		1	2	siContr.	TOPORS	23.66						1	2	siContr.	TOPORS	28.92
	100	16.15	11.66		1	3	siContr.	TOPORS	24.04						1	3	siContr.	TOPORS	28.44
	100	19.05	26.06		1	4	siContr.	TOPORS	23.87	23.795	7.19				1	4	siContr.	TOPORS	28.89	28.81	3.9375
					2	1	siContr.	TOPORS	23.43						2	1	siContr.	TOPORS	26.11
					2	2	siContr.	TOPORS	23.13						2	2	siContr.	TOPORS	22.82
					2	3	siContr.	TOPORS	23.61						2	3	siContr.	TOPORS	23.08
					2	4	siContr.	TOPORS	24.44	23.6525	7.015				2	4	siContr.	TOPORS	22.86	23.7175	1.28
					3	1	siContr.	TOPORS	23.87						3	1	siContr.	TOPORS	25.26
					3	2	siContr.	TOPORS	23.28						3	2	siContr.	TOPORS	23.87
					3	3	siContr.	TOPORS	23.75						3	3	siContr.	TOPORS	23.95
					3	4	siContr.	TOPORS	24.19	23.7725	7.16				3	4	siContr.	TOPORS	26.1	24.795	3.83
					1	1	siTOPORS-1	TOPORS	26.75						1	1	siTOPORS-2	TOPORS	25.54
					1	2	siTOPORS-1	TOPORS	26.13						1	2	siTOPORS-2	TOPORS	26.12
					1	3	siTOPORS-1	TOPORS	26.47						1	3	siTOPORS-2	TOPORS	25.59
					1	4	siTOPORS-1	TOPORS	26.04	26.3475	9.4775	2.2875	0.20483		1	4	siTOPORS-2	TOPORS	25.15	25.6	6.0725	2.135	0.227667
					2	1	siTOPORS-1	TOPORS	27.02						2	1	siTOPORS-2	TOPORS	23.54
					2	2	siTOPORS-1	TOPORS	26.64						2	2	siTOPORS-2	TOPORS	24.54
					2	3	siTOPORS-1	TOPORS	26.23						2	3	siTOPORS-2	TOPORS	24.77
					2	4	siTOPORS-1	TOPORS	26.69	26.645	9.645	2.63	0.161544		2	4	siTOPORS-2	TOPORS	23.63	24.12	4.38	3.1	0.116629
					3	1	siTOPORS-1	TOPORS	26.08						3	1	siTOPORS-2	TOPORS	25
					3	2	siTOPORS-1	TOPORS	26.12						3	2	siTOPORS-2	TOPORS	24.78
					3	3	siTOPORS-1	TOPORS	26.53						3	3	siTOPORS-2	TOPORS	25.02
					3	4	siTOPORS-1	TOPORS	26.4	26.2825	9.5525	2.3925	0.190452		3	4	siTOPORS-2	TOPORS	25.03	24.9575	5.77	1.94	0.260616
					1	1	siContr.	GAPDH	16.8						1	1	siContr.	GAPDH	24.9
					1	2	siContr.	GAPDH	16.39						1	2	siContr.	GAPDH	24.59
					1	3	siContr.	GAPDH	16.54						1	3	siContr.	GAPDH	25.09
					1	4	siContr.	GAPDH	16.69	16.605					1	4	siContr.	GAPDH	24.91	24.8725
					2	1	siContr.	GAPDH	16.21						2	1	siContr.	GAPDH	22.51
					2	2	siContr.	GAPDH	17.01						2	2	siContr.	GAPDH	22.77
					2	3	siContr.	GAPDH	16.94						2	3	siContr.	GAPDH	22.35
					2	4	siContr.	GAPDH	16.39	16.6375					2	4	siContr.	GAPDH	22.12	22.4375
					3	1	siContr.	GAPDH	16.92						3	1	siContr.	GAPDH	21.03
					3	2	siContr.	GAPDH	16.61						3	2	siContr.	GAPDH	20.52
					3	3	siContr.	GAPDH	16.38						3	3	siContr.	GAPDH	21.22
					3	4	siContr.	GAPDH	16.54	16.6125					3	4	siContr.	GAPDH	21.09	20.965
					1	1	siTOPORS-1	GAPDH	16.81						1	1	siTOPORS-2	GAPDH	19.62
					1	2	siTOPORS-1	GAPDH	17.04						1	2	siTOPORS-2	GAPDH	19.6
					1	3	siTOPORS-1	GAPDH	16.83						1	3	siTOPORS-2	GAPDH	19.4
					1	4	siTOPORS-1	GAPDH	16.8	16.87					1	4	siTOPORS-2	GAPDH	19.49	19.5275
					2	1	siTOPORS-1	GAPDH	17.14						2	1	siTOPORS-2	GAPDH	19.8
					2	2	siTOPORS-1	GAPDH	16.88						2	2	siTOPORS-2	GAPDH	19.77
					2	3	siTOPORS-1	GAPDH	17.01						2	3	siTOPORS-2	GAPDH	19.61
					2	4	siTOPORS-1	GAPDH	16.97	17					2	4	siTOPORS-2	GAPDH	19.78	19.74
					3	1	siTOPORS-1	GAPDH	16.34						3	1	siTOPORS-2	GAPDH	19.24
					3	2	siTOPORS-1	GAPDH	16.53						3	2	siTOPORS-2	GAPDH	19.23
					3	3	siTOPORS-1	GAPDH	16.81						3	3	siTOPORS-2	GAPDH	19.08
					3	4	siTOPORS-1	GAPDH	17.24	16.73					3	4	siTOPORS-2	GAPDH	19.2	19.1875

## Sheet: Ext. Data 3a
	Source data of Extended Data Figure 3a
	NB-to-nucleus ratio of TDP-43-FKBP			Signal correlation: FRB-PML and TDP-43-FKBP			Signal correlation: FRB-PML and RNF4-3xFlag			Signal correlation: TDP-43-FKBP and RNF4-3xFlag
	DMSO	Rapamycin		DMSO	Rapamycin		DMSO	Rapamycin		DMSO	Rapamycin
	1.21694	2.27263		0.233169	0.815874		0.447277	0.741372		0.587258	0.797672
	1.18294	2.98433		0.268911	0.707434		0.479103	0.501114		0.664466	0.56271
	1.26454	2.12438		0.241214	0.779452		0.436072	0.497912		0.577061	0.591596
	1.28512	2.35788		0.309103	0.553334		0.772993	0.267086		0.490487	0.421466
	1.3457	2.33158		0.243917	0.751728		0.441524	0.744871		0.636511	0.69879
	1.80416	2.46623		0.426158	0.813372		0.818059	0.626491		0.543997	0.705616
	1.38254	2.58662		0.275494	0.85267		0.443665	0.581636		0.595527	0.633332
	1.43035	3.52256		0.4488	0.735765		0.544714	0.626974		0.74225	0.582376
	1.35153	2.74547		0.218881	0.58745		0.437162	0.37059		0.497436	0.526743
	2.13716	5.08418		0.388137	0.847969		0.713846	0.726092		0.537198	0.761815
	1.20614	3.10497		0.223461	0.449796		0.352085	0.357924		0.477188	0.47547
	1.56145	3.00472		0.400758	0.895813		0.5302	0.71584		0.609303	0.754928
	1.29049	1.85977		0.448079	0.857424		0.0750935	0.686858		0.339794	0.702356
	1.11636	3.35426		0.0550382	0.707216		0.325803	0.626807		0.338638	0.687022
	1.36008	3.4526		0.183522	0.689226		0.342162	0.605196		0.424097	0.712453
	1.25088	2.70154		0.153045	0.804324		0.429375	0.509263		0.370221	0.660433
	1.21078	2.03733		0.200781	0.674941		0.331941	0.516665		0.403885	0.711416
	0.952261	4.24982		0.0572866	0.802242		0.400316	0.790071		0.334922	0.75217
	1.17456	4.93437		0.106587	0.773726		0.220578	0.636581		0.385225	0.665696
	1.10831	1.65913		0.192705	0.849955		0.527276	0.761574		0.384937	0.788476
	1.23194	4.62482		0.15527	0.78915		0.523555	0.743439		0.38586	0.737522
	1.2217	2.28438		0.238087	0.833215		0.327801	0.653976		0.460815	0.759699
	1.42305	2.56849		0.204645	0.691463		0.466169	0.504955		0.428756	0.542499
	1.06896	2.96871		0.185504	0.65077		0.413861	0.447197		0.51628	0.624899
	1.72593	3.18727		0.186531	0.652209		0.429504	0.51936		0.481922	0.621516
	1.50129	2.61492		0.275313	0.41148		0.521516	0.578574		0.470929	0.538962
	1.37269	1.96102		0.275758	0.717622		0.379001	0.53817		0.56983	0.662126
	1.6434	1.59745		0.341857	0.842453		0.515079	0.640069		0.482489	0.707064
	1.32869	2.24329		0.220231	0.864807		0.490028	0.713115		0.437675	0.711341
	1.33006	3.92431		0.200247	0.705787		0.477022	0.647944		0.510431	0.729768
	1.36129	2.89761		0.275393	0.665036		0.398069	0.50831		0.458195	0.646952
	1.96291	3.08412		0.219065	0.718316		0.595399	0.444817		0.431809	0.636505
	1.28981	2.38393		0.347168	0.790233		0.458949	0.588745		0.54419	0.591373
	0.978204	2.50059		0.210352	0.532913		0.197788	0.419614		0.475612	0.651295
	1.23297	2.11221		0.367029	0.807991		0.443519	0.587162		0.608617	0.678004
	1.33303	2.18276		0.414379	0.331265		0.56939	0.573741		0.73276	0.502454
	1.53994	3.24574		0.282816	0.584214		0.644702	0.764897		0.528467	0.698628
	1.47349	3.0866		0.44866	0.63262		0.556877	0.341046		0.726108	0.730633
	1.34739	3.02107		0.426914	0.792485		0.585138	0.588046		0.752233	0.709882
	1.45063	2.32657		0.240116	0.419062		0.37868	0.442007		0.509646	0.593984
	1.3695	2.90132		0.49698	0.724977		0.542498	0.597384		0.763441	0.688278
	1.54488	2.7764		0.369683	0.765127		0.379295	0.49182		0.702598	0.642101
	1.09023	3.08478		0.0513571	0.820734		0.27643	0.691201		0.348128	0.761696
	1.17707	1.89468		0.275211	0.853098		0.414239	0.681614		0.619692	0.730768
	1.33871	2.96517		0.188321	0.640952		0.359204	0.459671		0.586471	0.592788
	1.0193	3.90665		0.0489084	0.761288		0.274923	0.633411		0.348867	0.651229
	1.20476	3.68838		0.391795	0.800929		0.38988	0.7084		0.525351	0.72385
	1.20878	2.92178		0.216895	0.8183		0.357233	0.708866		0.570394	0.703756
	1.55999	3.82948		0.0997117	0.757542		0.551227	0.430089		0.307694	0.576039
	1.08366	2.71702		0.0920794	0.75712		0.48402	0.597934		0.473376	0.801615
	1.30212	3.19911		0.315007	0.729657		0.403173	0.440808		0.688924	0.50491
	1.57582	2.45308		0.344781	0.623499		0.49839	0.309827		0.659283	0.44127
	1.37278	3.08007		0.337862	0.75399		0.372187	0.582716		0.558591	0.627407
	1.42736	3.31446		0.330403	0.556363		0.427628	0.240734		0.767974	0.409835
	1.23402	2.61847		0.269866	0.82566		0.355614	0.739406		0.708994	0.764013
		3.26742			0.881839			0.738312			0.776774
		2.47717			0.84			0.64648			0.721209
		3.24762			0.561554			0.25463			0.436061
		2.71068			0.62579			0.540482			0.648341
		2.61543			0.714713			0.558871			0.565414
		3.96262			0.715753			0.496582			0.604132
		3.66055			0.678281			0.687004			0.713505
		2.70167			0.680775			0.546068			0.491384
		2.51649			0.799213			0.683793			0.719862
		2.88397			0.730038			0.53549			0.65615

## Sheet: Ext. Data 6a
	Source data of Extended Data Figure 6a
	Insoluble fraction of TDP-43-FKBP (%)
	Stress treatment	Control	Control	Control	Control	Control	Control	HS	HS	HS	HS	HS	HS
	DMSO/Rapamycin	DMSO	DMSO	DMSO	Rapamycin	Rapamycin	Rapamycin	DMSO	DMSO	DMSO	Rapamycin	Rapamycin	Rapamycin
	FRB-PML variant	WT	C57/60S	L73E	WT	C57/60S	L73E	WT	C57/60S	L73E	WT	C57/60S	L73E
		1.02	0.82	1.24	1.49	1.58	2.18	84.71	83.88	87.2	23.42	72.08	79.92
		1.96	1.1	3	1.6	1.67	2.96	94.09	96.16	94.6	39.16	92.14	93.85
		0.8	0.34	0.51	0.76	0.26	0.26	74.42	68.4	71.88	9.72	45.11	47.09

## Sheet: Ext. Data 6b
	Source data of Extended Data Figure 6b
	Insoluble fraction of TDP-43-FKBP (%)										Insoluble fraction of TDP-43-FKBP (%)
	Stress Treatment	Control	Control	Control	Control	HS	HS	HS	HS		Stress Treatment	Control	Control	Control	Control	SA	SA	SA	SA
	DMSO/Rapamycin	DMSO	Rapamycin	DMSO	Rapamycin	DMSO	Rapamycin	DMSO	Rapamycin		DMSO/Rapamycin	DMSO	Rapamycin	DMSO	Rapamycin	DMSO	Rapamycin	DMSO	Rapamycin
	DMSO/MG132	DMSO	DMSO	MG132	MG132	DMSO	DMSO	MG132	MG132		DMSO/MG132	DMSO	DMSO	MG132	MG132	DMSO	DMSO	MG132	MG132
		1	1	36.07	5.17	93.12	33.89	92.98	60.82			1	1	36.07	5.17	80.89	23.89	85	40.74
		23.43	2.39	25.65	10.21	91.28	28.78	88.24	42.78			23.43	2.39	25.65	10.21	76.7	25.56	78.4	30.59
		6.94	6.95	28.27	7.81	65.57	18.32	66.26	28.1			6.94	6.95	28.27	7.81	50.25	6.81	43.41	10
		Relative rescue of TDP-43 solubility by rapamycin treatment (%)										Relative rescue of TDP-43 solubility by rapamycin treatment (%)
		HS	HS									SA	SA
		DMSO	MG132									DMSO	MG132
		93.47	50.82									94.55	69.87
		100.62	75.7									89.46	81.83
		105.91	84.64									115.99	103.28

## Sheet: Ext. Data 6c
	Source data of Extended Data Figure 6c
	Insoluble fraction of TDP-43-FKBP (%)										Insoluble fraction of TDP-43-FKBP (%)
	Stress Treatment	Control	Control	Control	Control	HS	HS	HS	HS		Stress Treatment	Control	Control	Control	Control	SA	SA	SA	SA
	DMSO/Rapamycin	DMSO	Rapamycin	DMSO	Rapamycin	DMSO	Rapamycin	DMSO	Rapamycin		DMSO/Rapamycin	DMSO	Rapamycin	DMSO	Rapamycin	DMSO	Rapamycin	DMSO	Rapamycin
	DMSO/MG132	DMSO	DMSO	DBeQ	DBeQ	DMSO	DMSO	DBeQ	DBeQ		DMSO/MG132	DMSO	DMSO	DBeQ	DBeQ	DMSO	DMSO	DBeQ	DBeQ
		3.41	2.68	26.36	20.34	77.15	12.21	78.46	41.56			0.04	0.17	94.03	74.84	71.16	11.65	91.65	94.03
		2.2	1.92	18.64	9.69	34.92	11.29	65.93	35.59			0.25	0.48	91.99	70.37	75.05	17.88	97.48	87.97
		1.19	0.56	37.37	18.06	84.73	53.27	94.96	85.89			0.91	1.11	93.42	71.47	75.89	19.63	95.82	97.66
		0.53	1	24.76	11.66	85.34	47.38	95.37	76.36			1.19	0.56	37.37	18.06	58.18	37.63	71.84	65.3
		0.25	0.48	91.99	70.37	84.97	14.07	92.92	89.26
		Relative rescue of TDP-43 solubility by rapamycin treatment (%)										Relative rescue of TDP-43 solubility by rapamycin treatment (%)
		HS	HS									SA	SA
		DBeQ	DBeQ									DBeQ	DBeQ
		132.82	74.2									52.48	13.52
		106.75	72.62									124.24	-3.87
		58.59	15.07									113.16	14.5
		70.18	31.45									110.12	-2.85
		131.65	6.23

[truncated: 8 more sheets: Ext. Data 6d, Ext. Data 6e, Ext. Data 7a, Ext. Data 7b, Ext. Data 7c, Ext. Data 7d, Ext. Data 8b, Ext. Data 8c]
